# Supplementary material for: Integrative transcriptomic and metabolomic analysis reveals the molecular basis of leaf variegation in Cymbidium ensifolium
Source: Front Plant Sci. 2026 Feb 12;17:1712811. doi: 10.3389/fpls.2026.1712811 (PMC12935976; doi:10.3389/fpls.2026.1712811)
Supplement: Supplementary Table 1 — Overview of RNA-seq data of C.ensifolum and its leaf color mutations. [file Table1.xlsx]

## Sheet: Sheet1
Supplementary Table S1 Overview of RNA-seq data of C.ensifolum and its leaf color mutations
Sample ID	Reads number	BaseSum	Mapping rate
CK1	22149903	3316169713	0.9599
CK3	22681111	3397341931	0.9588
CK4	22761854	3408706695	0.9595
B1	24354992	3647632509	0.9582
B3	21696771	3249351069	0.9561
B4	22035036	3300072634	0.9566
BL1	20379782	3052657075	0.9596
BL2	21596903	3234405001	0.9605
BL3	21028533	3149408086	0.9619
X1	22732397	3404828944	0.9529
X2	22304943	3340148509	0.9538
X3	22205542	3325239873	0.9504
XL1	20703185	3101003273	0.9554
XL2	20277516	3036505411	0.9567
XL3	22676210	3396359936	0.9572
