# Supplementary material for: Integrative transcriptomic and metabolomic analysis reveals the molecular basis of leaf variegation in Cymbidium ensifolium
Source: Front Plant Sci. 2026 Feb 12;17:1712811. doi: 10.3389/fpls.2026.1712811 (PMC12935976; doi:10.3389/fpls.2026.1712811)
Supplement: Supplementary Table 2 — KEGG enrichment results of 6716 DEGs. [file Table2.xlsx]

## Sheet: Sheet1
Supplementary Table S2 KEGG enrichment results of 6716 DEGs.
ID	Description	GeneRatio	BgRatio	pvalue	p.adjust	qvalue	geneID	Count
ath00940	Phenylpropanoid biosynthesis	65/1236	176/5893	5.82059e-07	6.9265e-05	5.88186e-05	JL000174/JL003120/JL003903/JL003904/JL004656/JL005904/JL005964/JL006171/JL006282/JL006283/JL006284/JL006743/JL006744/JL007226/JL007335/JL007630/JL008682/JL009231/JL009300/JL010522/JL010523/JL012322/JL012416/JL012638/JL012645/JL012781/JL013143/JL014172/JL014492/JL014538/JL014783/JL016895/JL016896/JL016898/JL017671/JL017917/JL019112/JL019376/JL019956/JL020646/JL020716/JL021029/JL021030/JL021150/JL0…	65
ath00591	Linoleic acid metabolism	13/1236	18/5893	4.24765e-06	0.000180273	0.000153085	JL004673/JL004674/JL004675/JL004951/JL008291/JL012063/JL022300/JL023052/JL025193/JL026943/JL027385/JL027826/JL028489	13
ath00908	Zeatin biosynthesis	29/1236	62/5893	4.5447e-06	0.000180273	0.000153085	JL001192/JL001499/JL001833/JL002545/JL007739/JL009874/JL012265/JL014616/JL014617/JL014619/JL017177/JL017531/JL018020/JL018973/JL018974/JL020234/JL021681/JL022169/JL023837/JL023925/JL024240/JL024342/JL025302/JL025652/JL026911/JL026963/JL027360/JL028832/JL029033	29
ath04626	Plant-pathogen interaction	63/1236	191/5893	5.74167e-05	0.00170815	0.00145053	JL000015/JL001164/JL001297/JL001298/JL001548/JL001908/JL003012/JL003056/JL003057/JL003059/JL003060/JL003542/JL004294/JL005171/JL005632/JL006690/JL006956/JL007202/JL008168/JL008238/JL008259/JL009409/JL009552/JL010106/JL010282/JL010791/JL011051/JL011284/JL011285/JL011286/JL011287/JL011288/JL011289/JL012744/JL012831/JL012881/JL013219/JL013296/JL013565/JL013566/JL013568/JL014130/JL014371/JL014555/JL0…	63
ath00592	alpha-Linolenic acid metabolism	29/1236	75/5893	0.000325152	0.00650947	0.00552772	JL001008/JL001033/JL001528/JL004682/JL004951/JL008291/JL008961/JL009469/JL009470/JL010227/JL014250/JL014447/JL014941/JL022300/JL022825/JL023052/JL023952/JL024312/JL024427/JL024464/JL025885/JL025971/JL026165/JL026585/JL026598/JL026599/JL027100/JL028437/JL028535	29
ath00561	Glycerolipid metabolism	31/1236	82/5893	0.000328209	0.00650947	0.00552772	JL000761/JL000912/JL001075/JL003887/JL004249/JL004867/JL005075/JL005713/JL007149/JL007925/JL008291/JL008632/JL010502/JL010829/JL013383/JL013497/JL013941/JL013942/JL015095/JL015309/JL016786/JL016787/JL016788/JL018046/JL020156/JL022111/JL023965/JL023966/JL024220/JL024221/JL028569	31
ath00945	Stilbenoid, diarylheptanoid and gingerol biosynthesis	11/1236	19/5893	0.000467926	0.00795474	0.00675502	JL004656/JL010522/JL010523/JL016895/JL016896/JL016898/JL017917/JL021150/JL027097/JL027107/JL027132	11
ath00062	Fatty acid elongation	17/1236	37/5893	0.000565541	0.00841242	0.00714368	JL002366/JL002580/JL002991/JL004434/JL004444/JL005757/JL007828/JL008210/JL008259/JL010634/JL011433/JL016910/JL018188/JL018189/JL019117/JL019783/JL023036	17
ath04075	Plant hormone signal transduction	81/1236	280/5893	0.000770365	0.00903007	0.00766817	JL000305/JL000347/JL000348/JL001015/JL001343/JL001344/JL001620/JL001755/JL002258/JL002493/JL002494/JL002548/JL002882/JL003469/JL003946/JL004004/JL004771/JL004950/JL005563/JL005749/JL006165/JL006947/JL008037/JL008215/JL008303/JL008520/JL008675/JL008852/JL008973/JL009030/JL009047/JL009239/JL009444/JL010107/JL010159/JL010255/JL010256/JL010291/JL010642/JL010787/JL010998/JL010999/JL011108/JL011951/JL0…	81
ath00941	Flavonoid biosynthesis	24/1236	61/5893	0.000778012	0.00903007	0.00766817	JL002997/JL004656/JL006865/JL010522/JL010523/JL011638/JL016548/JL016895/JL016896/JL016898/JL017476/JL017917/JL018129/JL018572/JL021150/JL024577/JL025816/JL025840/JL027097/JL027106/JL027107/JL027132/JL028146/JL028702	24
ath00500	Starch and sucrose metabolism	51/1236	161/5893	0.000834712	0.00903007	0.00766817	JL000380/JL000632/JL001215/JL001390/JL002339/JL002654/JL004277/JL005043/JL006251/JL007335/JL008242/JL008266/JL008523/JL009007/JL009130/JL009434/JL011699/JL011830/JL012322/JL012347/JL012348/JL012378/JL012746/JL014172/JL014346/JL014492/JL014697/JL014860/JL015111/JL015112/JL016819/JL017161/JL017706/JL018487/JL019112/JL020646/JL021284/JL021856/JL022610/JL022677/JL023022/JL023026/JL023559/JL024113/JL0…	51
ath00902	Monoterpenoid biosynthesis	13/1236	27/5893	0.00147628	0.0146397	0.0124318	JL010475/JL010476/JL010477/JL022924/JL026288/JL026454/JL027638/JL027817/JL028318/JL028319/JL028609/JL028732/JL028844	13
ath00910	Nitrogen metabolism	16/1236	39/5893	0.00347768	0.0318342	0.027033	JL001469/JL002167/JL002364/JL005625/JL006863/JL007782/JL007785/JL010284/JL010285/JL010287/JL010288/JL011671/JL011672/JL024433/JL027315/JL028559	16
ath00480	Glutathione metabolism	39/1236	124/5893	0.00375957	0.0319563	0.0271367	JL000122/JL000123/JL001087/JL004035/JL005709/JL005739/JL006022/JL007625/JL010848/JL010876/JL013428/JL014139/JL014481/JL015206/JL016598/JL017985/JL020305/JL020636/JL020637/JL020638/JL020639/JL021517/JL022137/JL022505/JL022506/JL022616/JL024635/JL025371/JL025729/JL025730/JL025912/JL026219/JL027492/JL027871/JL028477/JL028478/JL028598/JL028694/JL028695	39
ath00196	Photosynthesis - antenna proteins	8/1236	15/5893	0.00570795	0.0452831	0.0384536	JL002942/JL003201/JL007923/JL007924/JL008461/JL009400/JL012613/JL015005	8
