# Supplementary material for: Integrative transcriptomic and metabolomic analysis reveals the molecular basis of leaf variegation in Cymbidium ensifolium
Source: Front Plant Sci. 2026 Feb 12;17:1712811. doi: 10.3389/fpls.2026.1712811 (PMC12935976; doi:10.3389/fpls.2026.1712811)
Supplement: Supplementary Table 3 — –85 TFs in co-DEGs. [file Table3.xlsx]

## Sheet: Sheet1
Supplementary Table S3 85 TFs in co-DEGs.
gene_id	TF family
JL020646	B3
JL012891	B3
JL005560	B3
JL002504	B3
JL020753	B3
JL008186	BBR-BPC
JL003166	BES1
JL024311	BES1
JL009723	bHLH
JL027447	bHLH
JL022892	bHLH
JL010513	bHLH
JL014528	bHLH
JL022345	C2H2
JL013811	C2H2
JL020208	C3H
JL008479	C3H
JL009853	DBB
JL012890	Dof
JL012856	Dof
JL019441	E2F/DP
JL003847	ERF
JL002821	ERF
JL012942	ERF
JL016864	ERF
JL007971	ERF
JL011464	ERF
JL006820	ERF
JL011735	ERF
JL012336	ERF
JL015258	FAR1
JL011830	GeBP
JL006667	GRF
JL015092	HD-ZIP
JL003054	HSF
JL022918	HSF
JL022919	HSF
JL006342	HSF
JL012805	LBD
JL017206	M-type_MADS
JL004695	M-type_MADS
JL016254	M-type_MADS
JL009495	M-type_MADS
JL008773	MYB
JL011525	MYB_related
JL007352	MYB_related
JL003971	MYB_related
JL004409	MYB_related
JL021729	MYB_related
JL004786	NAC
JL023998	NAC
JL000026	NAC
JL006743	NAC
JL003622	NAC
JL024060	NAC
JL012416	NAC
JL022613	NAC
JL018513	NAC
JL009027	NAC
JL014251	NAC
JL001717	NAC
JL007119	NF-YA
JL004951	NF-YA
JL009741	NF-YB
JL023851	NF-YB
JL014009	Nin-like
JL002562	S1Fa-like
JL008308	SRS
JL014893	STAT
JL015296	TALE
JL011527	Trihelix
JL024451	Trihelix
JL024450	Trihelix
JL015978	Trihelix
JL013482	Trihelix
JL018870	Trihelix
JL015111	WRKY
JL015112	WRKY
JL018564	WRKY
JL018019	WRKY
JL014616	WRKY
JL014617	WRKY
JL014618	WRKY
JL008521	YABBY
JL019548	ZF-HD
