# Supplementary material for: Integrative transcriptomic and metabolomic analysis reveals the molecular basis of leaf variegation in Cymbidium ensifolium
Source: Front Plant Sci. 2026 Feb 12;17:1712811. doi: 10.3389/fpls.2026.1712811 (PMC12935976; doi:10.3389/fpls.2026.1712811)
Supplement: Supplementary Table 4 — –5252 metabolites identified by metabolomics data. [file Table4.xlsx]

## Sheet: Sheet1
Supplementary Table S4 5252 metabolites identified by metabolomics data.
Metabolite ID	Metabolite name
neg-M1198T444	3alpha,7alpha,12alpha-Trihydroxy-5beta-cholestanoyl-CoA
neg-M1149T286	UDPMurNAc(oyl-L-Ala-gamma-D-Glu-L-Lys-D-Ala-D-Lac)
neg-M1103T416	Docosenoyl-CoA
neg-M1101T420	(13Z,16Z)-Docosadi-13,16-enoyl-CoA
neg-M1097T556	Nostopeptolide_A1
neg-M1085T296	Everninomycin
neg-M1085T357	Triostin_A
neg-M1077T342	3-Oxopristanoyl-CoA
neg-M1066T631	Ciguatoxin_I
neg-M1065T608	Ruscoside
neg-M1064T625	Deltoside
neg-M1031T457	OPC6-CoA
neg-M1023T309	Naphthyl-2-methyl-succinyl-CoA
neg-M1020T322	Quinupristin
neg-M1020T74	(S)-3-Hydroxyhexadecanoyl-CoA
neg-M1012T413	trans-2-Enoyl-OPC6-CoA
neg-M1009T89	Biotinyl-CoA
neg-M1005T555	Medicagenic_acid_3-O-triglucoside
neg-M1004T554	Carbetocin
neg-M974T632	Megalomicin_C2
neg-M962T465	Cobalt-precorrin_5A
neg-M951T393	Conocurvone
neg-M951T408	3-Oxodecanoyl-CoA
neg-M949T435	(3R)-3-Isopropenyl-6-oxoheptanoyl-CoA
neg-M946T62	Malvidin-3-(p-coumaroyl)-rutinoside-5-glucoside
neg-M938T270	N-Acetyl-D-glucosaminyl-N-acetylmuramoyl-L-Ala-D-glutamyl-6-carboxy-L-lysyl-D-alanine
neg-M929T366	Monardaein
pos-M61T80	Ethylene_sulfide
pos-M62T51	Ethanolamine
pos-M66T44_3	Methyldiazonium_ion
pos-M68T55	Pyrrole
pos-M69T1022	Pyrazole
pos-M69T179	Isoprene
pos-M70T58	Isobutyronitrile
pos-M71T548	3-Butyn-1-ol
pos-M72T106	Acrylamide
pos-M72T1097	3-Buten-1-amine
pos-M73T698	Butanal
pos-M74T179	Aminoacetone
pos-M74T64	2-Methylpropanamine
pos-M76T55	Trimethylamine_N-oxide
pos-M79T444	Benzene
pos-M82T61	3,6-Dihydropyridine
pos-M83T56	Fomepizole
pos-M84T88	Piperideine
pos-M85T90	4-Hydroxy-2-butynal
pos-M86T62	Propanoate
pos-M86T355	Piperidine
pos-M88T202	4-Aminobutyraldehyde
pos-M91T1099_1	Hypochlorous_acid
pos-M92T57	Triacetylene
pos-M94T58	Aniline
pos-M95T650	Phenol
pos-M99T208	Orthophosphate
pos-M99T205	Furfuryl_alcohol
pos-M100T1099	Cyclohexylamine
pos-M101T1102	Vinyl_chloride
pos-M101T61	Succinic_anhydride
pos-M102T147	1-Aminocyclopropane-1-carboxylate
pos-M102T1007	Hexylamine
pos-M103T274	Pentanoate
pos-M104T75	Prenol
pos-M105T336	Styrene
pos-M107T204	Aromatic_aldehyde
pos-M109T667	4-Vinylcyclohexene
pos-M110T93	2-Aminophenol
pos-M112T249	Cytosine
pos-M113T1107	1,1-Dichloroethylene_epoxide
pos-M113T44_1	Ethylnitronate
pos-M113T255	Cyclohexane-1,3-dione
pos-M114T325	epsilon-Caprolactam
pos-M115T1107	Bis(chloromethyl)_ether
pos-M115T99	Acetylenedicarboxylate
pos-M116T1127	ortho-Vanadate
pos-M116T58_2	L-Proline
pos-M116T360	Cyclohexanone
pos-M117T40	Wollastonite
pos-M117T1102	Chloroacetaldehyde
pos-M118T182	Indole
pos-M118T210	L-Valine
pos-M118T1096	Cyclohexanol
pos-M119T1106	trans-1,2-Dichloroethene
pos-M119T140	Succinate
pos-M119T460	alpha-Methylstyrene
pos-M120T395	S-Acetylthioethanolamine
pos-M121T557	Cumene
pos-M122T117	Benzamide
pos-M123T49	Polysulfide
pos-M123T355	Phenylethyl_alcohol
pos-M123T255	2,4-Diaminotoluene
pos-M125T43	Silver
pos-M125T210	2-Hydroxy-1,4-benzoquinone
pos-M125T60	N-Nitrosodiethylamine
pos-M126T188	N-Ethylmaleimide
pos-M126T77	5-Methylcytosine
pos-M127T208	2-Hydroxyethylphosphonate
pos-M127T64	Melamine
pos-M127T304	Toluene-cis-dihydrodiol
pos-M128T88	(S)-2,3,4,5-Tetrahydropyridine-2-carboxylate
pos-M128T1051	N-Cyclohexylformamide
pos-M128T1099	Coniine
pos-M129T1107	Calcium_oxalate
pos-M129T56	5,6-Dihydrothymine
pos-M129T374	Naphthalene
pos-M129T230	L-Lysine_1,6-lactam
pos-M130T166	Isoquinoline
pos-M130T956	Octylamine
pos-M131T105	O-Phosphorylhydroxylamine
pos-M131T292	4-Methyl-2-oxopentanoate
pos-M131T74	N-Acetylputrescine
pos-M132T165	Benzoyl_cyanide
pos-M132T336	Brunfelsamidine
pos-M132T375	N,N,N-Trimethylmethanaminium_chloride
pos-M132T60	14-Dihydroxycornestin
pos-M132T207	Tolylacetonitrile
pos-M133T43	Dichloroacetylene
pos-M133T421	Oxaloacetate
pos-M133T407	Tetralin
pos-M133T325	1-tert-Butoxy-2-propanol
pos-M134T595	Mandelonitrile
pos-M134T610	Tranylcypromine
pos-M135T494	p-Cymene
pos-M136T1103	Thiosulfate
pos-M136T380	2-Phenylacetamide
pos-M136T289	Amphetamine
pos-M137T1099	2-Heptanone
pos-M137T698	4-Propylphenol
pos-M138T284	Anthranilate
pos-M138T75	Tyramine
pos-M139T71	4-Hydroxybenzoate
pos-M140T282	Guanidinoacetate
pos-M141T43_2	2-Chloro-1,1,1-trifluoroethane
pos-M141T1101	Acetyl_phosphate
pos-M141T377	2,3,5-Trihydroxytoluene
pos-M141T531	cis-1,2-Dihydro-3-ethylcatechol
pos-M141T61	ortho-Anisidine
pos-M142T439	Tropine
pos-M143T44_1	Bis(2-chloroethyl)ether
pos-M143T335	Taurine
pos-M143T392	4-Oxocyclohexanecarboxylate
pos-M143T633_1	1-Methylnaphthalene
pos-M143T194	Ectoine
pos-M144T205	5-(2-Hydroxyethyl)-4-methylthiazole
pos-M144T335	5-Tetrazolyl-glycine
pos-M144T1088	2-Naphthylamine
pos-M144T203	(E)-4-(Trimethylammonio)but-2-enoate
pos-M144T472	(-)-Hygroline
pos-M145T1099	Ethephon
pos-M145T526	2-Naphthol
pos-M146T347	Pyrazinamide
pos-M148T343	N-Methyl-N'-nitro-N-nitrosoguanidine
pos-M148T248	Propane-1,2-diol
pos-M148T275	3-Methyloxindole
pos-M148T273	Fagomine
pos-M149T60	4-Isopropylbenzaldehyde
pos-M149T635	Ectocarpen
pos-M150T172	N,N-Dihydroxy-L-valine
pos-M150T114	D-Cathinone
pos-M152T443	(+)-Norephedrine
pos-M152T298	1,2,6-Hexanetriol
pos-M153T44	4-Fluorocyclohexadiene-cis,cis-1,2-diol
pos-M153T527	L-Homocysteine
pos-M153T726	3-Isopropylcatechol
pos-M153T634	(+)-Camphor
pos-M154T44	Calcium_sulfate
pos-M154T547	Norspermidine
pos-M154T52	N,N-Dimethyl-1,4-phenylenediamine
pos-M155T62	Imidazol-5-yl-pyruvate
pos-M156T44_1	3-Nitroacrylate
pos-M156T200	(3S,5S)-Carbapenam-3-carboxylic_acid
pos-M157T1110	Bromobenzene
pos-M157T373	1-Naphthaldehyde
pos-M157T220	3-Indoleacetonitrile
pos-M157T117	Tropinone
pos-M157T409	(-)-Menthol
pos-M158T44_2	Sulfoacetate
pos-M158T189	2-Hydroxymethylserine
pos-M158T164	1-Nitrosonaphthalene
pos-M158T330	5-Phenyl-1,3-pentadiyne
pos-M159T369	1,4-Naphthoquinone
pos-M159T44	Benzamidine
pos-M159T510	(2-Naphthyl)methanol
pos-M159T426	Nonanoic_acid
pos-M160T325	Isoniazid
pos-M160T375	1-Phenylethylamine
pos-M161T404	Sodium_salicylate
pos-M161T97	N-Formimino-L-aspartate
pos-M162T442	N-Monomethyl-2-aminoethylphosphonate
pos-M162T322	4,8-Dihydroxyquinoline
pos-M162T336	4-Amino-5-hydroxymethyl-2-methylpyrimidine
pos-M162T77	L-Carnitine
pos-M163T42	Pyrazinoic_acid
pos-M163T454	Umbelliferone
pos-M163T344	cis-1,2-Dihydronaphthalene-1,2-diol
pos-M164T1103	Methamidophos
pos-M164T526	L-Histidinol
pos-M164T114	Deoxymannojirimycin
pos-M164T355	4-Trimethylammoniobutanoate
pos-M165T61	Ricinine
pos-M165T513	Phenylheptatriyne
pos-M166T1107	4-Chloroaniline
pos-M166T245	4-Pyridoxolactone
pos-M166T54	L-Methionine_S-oxide
pos-M166T554	Ephedrine
pos-M167T667_1	Cyromazine
pos-M167T667_2	1-Nonanol
pos-M168T650	4-Guanidinobutanoate
pos-M168T299	(-)-Carvone
pos-M169T49	Calcium_formate
pos-M169T66	Desflurane
pos-M169T89	L-Lysine
pos-M169T458	1-Octanol
pos-M170T260	L-Albizziine
pos-M170T656	4-Aminobiphenyl
pos-M170T443	Octane
pos-M171T269	Gallate
pos-M171T65	N-Nitrosoguvacoline
pos-M171T1098	4,6-Diamino-5-formamidopyrimidine
pos-M171T506	Aethusin
pos-M171T454	Pseudopelletierine
pos-M172T47	Calcium_L-aspartate
pos-M172T93	(S)-Ureidoglycine
pos-M172T322	L-Methionine
pos-M172T161	2,3,4,5-Tetrahydrodipicolinate
pos-M172T256	Crotanecine
pos-M172T703	(-)-Menthone
pos-M173T401	Menadione
pos-M173T481	Capillone
pos-M173T303	Deisopropylhydroxyatrazine
pos-M173T224	Retronecine
pos-M173T175	Decanoic_acid
pos-M173T516	N-Methylpelletierine
pos-M174T394	Allidochlor
pos-M174T691	1-Methyl-4-phenyl-1,2,3,6-tetrahydropyridine
pos-M175T398	Juglone
pos-M175T543	Menadiol
pos-M175T94	Homostachydrine
pos-M176T171	Monodehydroascorbate
pos-M176T351	N-Dimethyl-2-aminoethylphosphonate
pos-M176T313	1,2-Diamino-4-nitrobenzene
pos-M176T375	4-(beta-Acetylaminoethyl)imidazole
pos-M176T54	Calystegin_B2
pos-M176T667	2-Benzimidazolylguanidine
pos-M177T509	Ethyl_cinnamate
pos-M178T205	L-Histidine
pos-M178T186	Dihomomethionine
pos-M178T79	Anthopleurine
pos-M178T521	Phenmetrazine
pos-M178T570	3-Dehydrocarnitine
pos-M178T361	Methacholine
pos-M179T1108	Methylarsonate
pos-M179T207	(S)-6-Hydroxynicotine
pos-M180T207	Buformin
pos-M180T606	Carnitine
pos-M182T616	2-Methylthiobenzothiazole
pos-M182T359	2-Methyl-3-hydroxy-5-formylpyridine-4-carboxylate
pos-M182T527	7,8-Dihydroxanthopterin
pos-M182T100	L-Tyrosine
pos-M182T622	p-Cumate
pos-M183T731	5-Oxo-1,2-campholide
pos-M183T633	1,2-Dihydrostilbene
pos-M184T496	Se-Methyl-L-selenocysteine
pos-M184T256	4-Pyridoxate
pos-M185T1100	Selenophosphoric_acid
pos-M185T313	1,2-Dihydroxy-5-(methylthio)pent-1-en-3-one
pos-M185T331	3,4-Dihydroxymandelate
pos-M185T236	N6-Hydroxy-L-lysine
pos-M185T489	Octane-1,8-diol
pos-M185T428	N-Cyclopropylammeline
pos-M185T377	(-)-Sympatol
pos-M186T44_2	Zoxazolamine
pos-M186T241	Isocarbamid
pos-M187T1111	2-Hydroxy-3-chloropenta-2,4-dienoate
pos-M187T336	Angelicin
pos-M187T294	Biphenyl-2,3-diol
pos-M187T61_2	Pyridoxine
pos-M187T554	Nitramine
pos-M188T544	Molinate
pos-M188T458	Immepip
pos-M188T482	2-Undecanone
pos-M189T269	Dipropyl_disulfide
pos-M189T373	cis-2,3-Dihydro-2,3-dihydroxybiphenyl
pos-M189T583	Tabtoxinine-beta-lactam
pos-M189T304	7,8-Diaminononanoate
pos-M190T401	Carbazole
pos-M190T55	N-Acetyl-L-glutamate
pos-M190T374	2-Dimethylamino-5,6-dimethylpyrimidin-4-ol
pos-M190T510	EPTC
pos-M191T322	N-Cyclopropylammelide
pos-M191T714	Aldicarb
pos-M191T460	2-(Octylthio)ethanol
pos-M191T622	2-Methylisoborneol
pos-M192T348	Phosphodimethylethanolamine
pos-M192T473	N(pi)-Methyl-L-histidine
pos-M193T429	Carpacin
pos-M194T394	m-Chlorobenzamide
pos-M194T313	Metronidazole
pos-M194T241	(3-Arylcarbonyl)-alanine
pos-M194T625	3,4-Methylenedioxymethamphetamine
pos-M194T772	D-Alanyl-D-serine
pos-M194T602	Canavanine
pos-M195T286	3-Dehydroshikimate
pos-M195T518	Hydantoin-5-propionate
pos-M195T289	Acetylagmatine
pos-M196T393	Potassium_2,6-dihydroxytriazinecarboxylate
pos-M196T513	Tris(1-aziridinyl)phosphine_oxide
pos-M196T313	Dopaquinone
pos-M196T275	5-Guanidino-2-oxopentanoate
pos-M196T650	Indospicine
pos-M197T233	N-Formimino-L-glutamate
pos-M197T336	(Indol-3-yl)acetamide
pos-M197T606	1,3-Diphenylpropane
pos-M197T178	Muscarine
pos-M198T527	Pargyline
pos-M198T328	L-Citrulline
pos-M198T358	Carboxynorspermidine
pos-M198T482	(3Z,6Z,9Z)-3,6,9-Dodecatrien-1-ol
pos-M199T125	3,4-Dihydroxyfluorene
pos-M199T442	L-Cladinose
pos-M199T327	cis-2,3-Dihydroxy-2,3-dihydro-p-cumate
pos-M199T573	Guaiazulene
pos-M199T538	Cycluron
pos-M200T301	Dimaprit
pos-M200T409_2	Dictamnine
pos-M200T282	L-Anticapsin
pos-M200T442	Diisopropyl_sulfate
pos-M200T300	Tussilagine
pos-M200T409_3	Mipafox
pos-M200T410	Geranyl_formate
pos-M201T141	3,5-Dichlorocatechol
pos-M201T202	5-Methylangelicin
pos-M201T1097	Digitalose
pos-M201T44_2	Diamidafos
pos-M201T374	(+)-(3S,4R)-cis-3,4-Dihydroxy-3,4-dihydrofluorene
pos-M201T285	2-Amino-9H-pyrido[2,3-b]indole
pos-M201T595	Propofol
pos-M201T93	L-Adrenaline
pos-M201T291	Acetyltropine
pos-M202T1105_1	Chloropicrin
pos-M202T44_1	TCA-sodium
pos-M202T43	2-Thiophenesulfonamide
pos-M202T1105_2	3-Hydroxy-L-glutamate
pos-M202T370	Isoxanthopterin
pos-M202T464	N-Acetylisoniazid
pos-M202T269	7-Aminomethyl-7-carbaguanine
pos-M202T63	L-Dihydroanticapsin
pos-M202T494	Dodecylaldehyde
pos-M203T313	Bergaptol
pos-M203T462	2,2',3-Trihydroxybiphenyl
pos-M203T373	Tremetone
pos-M203T667	alpha-Amylcinnamaldehyde
pos-M204T258	Indolepyruvate
pos-M204T107	N6-(delta2-Isopentenyl)-adenine
pos-M204T290	9-Methylthiononanaldoxime
pos-M205T751	3-Butylidene-7-hydroxyphthalide
pos-M205T312	Deethylatrazine
pos-M205T458	4'-Hydroxy-3'-prenylacetophenone
pos-M205T415	Triethylenemelamine
pos-M205T703	Geosmin
pos-M206T294	Tromethamine
pos-M206T384	Indolelactate
pos-M206T751	N,N-Dimethylhistidine
pos-M206T458	(3S)-3-Hydroxy-L-enduracididine
pos-M206T425	Pantothenol
pos-M207T268	Flaviolin
pos-M207T61	Lipoate
pos-M207T334	Isoflurophate
pos-M207T195	6-Oxocineole
pos-M207T751	Withasomnine
pos-M207T312	Toluene
pos-M207T602	Benzyl_2-methyl-3-oxobutanoate
pos-M207T533	Actinamine
pos-M207T726	Ibuprofen
pos-M208T292	Arenaine
pos-M208T421	Luciduline
pos-M209T567_1	Glyphosate-monoammonium
pos-M209T145	L-Kynurenine
pos-M209T629	1-Dodecanol
pos-M210T148	2-(Acetamidomethylene)succinate
pos-M210T424	5-Guanidino-3-methyl-2-oxopentanoate
pos-M210T361	D-Mycinose
pos-M210T869	N1-Acetylspermidine
pos-M210T428	alpha-Ionone
pos-M211T513	Phenanthrene-3,4-diol
pos-M211T479	Phosphoagmatine
pos-M211T44_2	Homoarginine
pos-M211T634_1	Jasmone
pos-M212T313	N-Amidino-L-glutamate
pos-M212T375	L-Homocitrulline
pos-M212T510	Mebenil
pos-M212T425	6-(Isopropylthio)purine
pos-M212T635	Carboxyspermidine
pos-M212T405	Elaeokanine_C
pos-M213T48	Potassium_dibasic_phosphate
pos-M213T464_1	7-Ethoxycoumarin
pos-M213T347	7-Deoxyloganetin
pos-M213T464_2	D-Glucose_oxime
pos-M213T283	1,4'-Bipiperidine-1'-carboxylic_acid
pos-M213T618	cis-11-Methyl-2-dodecenoic_acid
pos-M214T465	Carbendazim
pos-M214T249	N,N-Dihydroxy-L-tyrosine
pos-M214T569	Trihomomethionine
pos-M214T552	Phendimetrazine
pos-M214T460	Simetryn
pos-M215T43	Fosfomycin_calcium
pos-M215T42	4-Bromophenylacetate
pos-M215T393	Ichthyotherol
pos-M215T134	Dethiobiotin
pos-M216T1103	Arsenous_oxide
pos-M216T305	sn-Glycero-3-phosphoethanolamine
pos-M216T545	Atrazine
pos-M216T481	5-Acetylamino-6-amino-3-methyluracil
pos-M216T1097	Tris(2-methyl-1-aziridinyl)phosphine_oxide
pos-M216T253	SK&F_91581
pos-M216T482	(-)-Menthyl_acetate
pos-M217T459	4,4'-Thiodianiline
pos-M218T1106	S-Carboxymethyl-L-cysteine
pos-M218T351	(R)-2-Hydroxypropyl-CoM
pos-M218T57	2-(Hydroxymethyl)-3-(acetamidomethylene)succinate
pos-M218T78	Benalfocin
pos-M218T104	Rimantadine
pos-M218T231	O-Propanoylcarnitine
pos-M218T429	Dodecanoic_acid
pos-M219T139	Selenocysteine_seleninic_acid
pos-M219T293	cis-1,2-Dihydroxy-1,2-dihydrodibenzothiophene
pos-M219T394	Dihydroeuparin
pos-M219T67	gamma-L-Glutamyl-D-alanine
pos-M219T648	N-Acetylserotonin
pos-M219T304	Coryneine
pos-M219T688	alpha-Sinensal
pos-M220T312_1	4-Amino-2,6-dinitrotoluene
pos-M220T553	Fagaramide
pos-M220T411	Fabianine
pos-M221T486	2,6-Dioxo-6-phenylhexanoate
pos-M221T668	Precocene_II
pos-M221T351	L-Tryptophanamide
pos-M221T504	Oblongolide
pos-M221T421	2-trans,6-trans-Farnesal
pos-M222T50	4-Amino-2-hydroxylamino-6-nitrotoluene
pos-M222T313	3-(Uracil-1-yl)-L-alanine
pos-M222T336_1	6-Hydroxyindolelactate
pos-M222T558	2-Oxo-8-methylthiooctanoic_acid
pos-M222T476	N6-Acetyl-N6-hydroxy-L-lysine
pos-M222T609	(+-)-Carnegine
pos-M222T675	Dodecanamide
pos-M223T43	3-Phosphonooxypyruvate
pos-M223T47	Meconic_acid
pos-M223T310	Dibenzothiophene-5-oxide
pos-M223T313	Tegafur
pos-M223T117	Lipoamide
pos-M223T869	Tridecane
pos-M224T145	7,8-Dihydro-7,8-dihydroxykynurenate
pos-M224T335	3-{[(2E)-4-Amino-4-oxobut-2-enoyl]amino}-L-alanine
pos-M224T346_2	Tigloidine
pos-M225T515	Deoxyvasicinone
pos-M225T750	Nifuradene
pos-M225T336	Phenazine-1-carboxylate
pos-M225T240	3-Hydroxykynurenine
pos-M225T438	Aspidinol
pos-M226T44_2	Acyclovir
pos-M226T88	(+/-)-2-(4'-Isobutylphenyl)propionitrile
pos-M226T508	Epibatidine
pos-M226T593	2-[2-(4-Pyridinyl)-1-butenyl]phenol
pos-M227T588	Norspermine
pos-M228T409	9-Hydroxy-2-nitrofluorene
pos-M228T626	Diethylpropion
pos-M228T371	Aprobarbital
pos-M229T1098_1	Dichloran
pos-M229T488	(R)-5-Phosphomevalonate
pos-M229T493	Resveratrol
pos-M229T224	(1R,10aS)-1,4,10,10a-Tetrahydrophenazine-1-carboxylate
pos-M229T507	(S)-ATPA
pos-M229T749	alpha-Irone
pos-M230T500	Benz[a]acridine
pos-M231T368	Naproxen
pos-M231T435	N1-Acetyl-tabtoxinine-beta-lactam
pos-M231T338	Pyrimidine_nucleoside
pos-M231T518	Dehydrocostus_lactone
pos-M232T279	Eglinazine
pos-M232T419	4-Acetamido-2-amino-6-nitrotoluene
pos-M232T261	N-Hydroxy-IQ
pos-M233T393	Encecalin
pos-M233T469	Alantolactone
pos-M233T121	Ethyl_3-(N-butylacetamido)propionate
pos-M234T1076	2,3-Dibromo-1-propanol
pos-M234T109	6-Carboxy-5,6,7,8-tetrahydropterin
pos-M235T41	Ferricyanide
pos-M235T260	Benzo[b]naphtho[2,1-d]thiophene
pos-M235T424_1	2-Hydroxy-6-oxo-6-(2-hydroxyphenyl)-hexa-2,4-dienoate
pos-M235T327	1'-Acetoxychavicol_acetate
pos-M235T635	Strigolactone_ABC-rings
pos-M235T698	Butylate
pos-M236T659	2-Oxo-9-methylthiononanoic_acid
pos-M236T470	Guanadrel
pos-M237T48	2,4,5-Trichloro-2,5-cyclohexadiene-1-ol
pos-M237T527	2-Amino-3-methylimidazo[4,5-f]quinoline
pos-M237T292	Carbetamide
pos-M237T515	Pentahomomethionine
pos-M238T282	Pyrimethanil
pos-M238T102	Kinetin
pos-M238T297	2-Amino-9,10-epoxy-8-oxodecanoic_acid
pos-M238T268	3-(Dimethylamino)propyl_benzoate
pos-M238T293	Cycloate
pos-M238T510	Gigantine
pos-M239T1105	Dibromoacetic_acid
pos-M239T48	3-Chloro-4-(dichloromethyl)-5-hydroxy-2(5H)-furanone
pos-M239T581	SQ_26180
pos-M239T324	L-Histidinol_phosphate
pos-M239T109	Atractylone
pos-M239T698	1-Tridecanol
pos-M240T313	N(beta)-Epoxysuccinamoyl-DAP
pos-M240T135	Radon-222
pos-M240T513	3-Deoxy-lyxo-heptulosaric_acid
pos-M240T1097	2-(3'-Methylthio)propylmalic_acid
pos-M240T323	5-Methylphenazine-1-carboxylate
pos-M240T282	N-Acetyl-L-citrulline
pos-M240T365	Isoetharine
pos-M240T972	(2E,6E)-Farnesol
pos-M241T569	Methacrifos
pos-M241T313	Proclavaminic_acid
pos-M241T437	Dinotefuran
pos-M241T924	Chlorbufam
pos-M241T528	Flavidin
pos-M241T53	Cyanazine
pos-M241T377	Arg-OEt
pos-M241T172	D-Lysopine
pos-M241T576	Borrerine
pos-M241T950	Spermine
pos-M241T512	(E,E)-4,8,12-Trimethyltrideca-1,3,7,11-tetraene
pos-M241T430	Hexamethonium
pos-M242T313	O-Succinyl-L-homoserine
pos-M242T288	Pantothenate
pos-M242T576	Valeroidine
pos-M243T130	2,4-Dichlorophenoxyacetate
pos-M243T44	2,3-Dihydroxy-4'-chlorobiphenyl
pos-M243T558	N-Acetyl-beta-D-glucosaminylamine
pos-M243T542	Bisphenol_B
pos-M243T762_1	para-(Dimethylamino)azobenzene
pos-M244T44	Cyanophos
pos-M244T336	N-Acetyl-D-glucosamine
pos-M244T63	Pyrimidodiazepine
pos-M244T296	Lemobiline
pos-M245T337	MCPA-thioethyl
pos-M245T358	IBMX
pos-M245T322	Etomidate
pos-M245T208	Methohexital
pos-M245T556	Arnebinol
pos-M246T44	Guanfacine
pos-M246T598	Chloromethiuron
pos-M246T721	Cerulenin
pos-M246T322	Neostigmine
pos-M246T492	Tetradecanoic_acid
pos-M247T357_1	Flonicamid
pos-M247T598	Pilocarpine
pos-M247T330	(-)-Columbianetin
pos-M247T319	alpha-Santonin
pos-M247T547	L-(+)-Anaferine
pos-M248T338	Linamarin
pos-M248T58	Semustine
pos-M248T295	Ergothioneine
pos-M249T1102	Pentachlorobenzene
pos-M249T438	Chorismate
pos-M249T359_1	1,3,7-Trimethyluric_acid
pos-M249T89	Porphobilinogen
pos-M249T285_2	Triaziquone
pos-M249T332	Aminopyrine
pos-M249T903	Myristoleic_acid
pos-M250T78	Zalcitabine
pos-M250T428	Deoxycytidine
pos-M250T389	Fluometuron
pos-M250T325_2	Boc-Asn
pos-M250T533	Piperazine_adipate
pos-M251T810	2-Methyl-4-chlorophenoxybutyric_acid
pos-M251T344	2-Hydroxy-6-oxo-6-(2-hydroxyphenoxy)-hexa-2,4-dienoate
pos-M251T553	Hexahomomethionine
pos-M251T634	Methyl_farnesoate
pos-M252T80	TES
pos-M252T55	Prosulfocarb
pos-M252T553	Benzoylagmatine
pos-M252T772	Nupharamine
pos-M252T516	2S-Amino-tridecanoic_acid
pos-M253T125	Methylmercury_chloride
pos-M253T610	Cartilagineal
pos-M253T298	Pamidronate
pos-M253T45	Morindaparvin_A
pos-M253T320	4'-O-Methylisoflavone
pos-M253T112	Nebularine
pos-M253T526	Hydnocarpic_acid
pos-M254T268	Methazolamide
pos-M254T111	Thiorphan
pos-M254T973	Bombykal
pos-M255T48	Iodine
pos-M255T611	Chlorfenprop-methyl
pos-M255T43	Nifurthiazole
pos-M255T312	1-Naphthaleneacetic_acid_sodium_salt
pos-M255T1098	Goniothalenol
pos-M255T380	5-L-Glutamyl-taurine
pos-M255T351	Nalidixic_acid
pos-M255T87	2-Hydroxyfelbamate
pos-M255T329	Sepiapterin
pos-M255T660	3-Deoxyestrone
pos-M256T79	Lomustine
pos-M256T313_1	N-D-Glucosylarylamine
pos-M256T674	Diphenhydramine
pos-M257T1106	Monobasic_calcium_phosphate
pos-M257T313	(R)-(Homo)3-citrate
pos-M257T371	3,9-Dihydroxypterocarpan
pos-M257T153	Triphenylethylene
pos-M257T629	Decarbamoylsaxitoxin
pos-M257T681	Pulcherriminic_acid
pos-M257T414	Anatalline
pos-M257T549	Phenolic_steroid
pos-M257T627	2-N-Dodecyltetrahydrothiophene
pos-M258T45	Thallium_chloride
pos-M258T43	3,4-Dihydro-7-methoxy-2-methylene-3-oxo-2H-1,4-benzoxazine-5-carboxylic_acid
pos-M258T72	1D-1-Guanidino-1-deoxy-3-dehydro-scyllo-inositol
pos-M258T83	N'-Nitrosoanatabine
pos-M258T535	Tolmetin
pos-M258T513	Mirasan
pos-M258T570	Cryptomeridiol
pos-M258T608	Hexadecanal
pos-M259T46	2-Iodophenol
pos-M259T84	D-Glucono-1,5-lactone_6-phosphate
pos-M259T365	Didanosine
pos-M259T426	C20819
pos-M259T594	Latia_luciferin
pos-M260T43	Chloridazon
pos-M260T338	N-Sulfo-D-glucosamine
pos-M260T318	Dizocilpine
pos-M260T298	Procarbazine
pos-M260T426	Proacacipetalin
pos-M260T481	Falcarinone
pos-M261T43	Plocamene_D
pos-M261T581	tert-Butylbicyclophosphorothionate
pos-M261T495	Khellin
pos-M261T344	Felbamate
pos-M261T275	Biotin_sulfoxide
pos-M261T322	8-Deoxylactucin
pos-M261T328	Pirimicarb
pos-M261T672	Oxypyrithiamine
pos-M261T599	Centarol
pos-M261T891	Hexadecenal
pos-M262T348_1	Oxolinic_acid
pos-M262T309	Methapyrilene
pos-M262T510	Cryptophorine
pos-M263T44_1	Trimetaphosphoric_acid
pos-M263T60	Demeton-S-methylsulphon
pos-M263T352_1	p-Xylene
pos-M263T567	Maclurin
pos-M263T431	2-Hydroxyamino-1-methyl-6-phenylimidazo[4,5-b]pyridine
pos-M263T358	Homocarnosine
pos-M263T306	Methylripariochromene_A
pos-M263T608	3''-Hydroxy-geranylhydroquinone
pos-M263T662	Virol_B
pos-M264T567	Busulfan
pos-M264T90	7-Mercaptoheptanoylthreonine
pos-M264T351	Ellipticine
pos-M264T431	Axisothiocyanate_3
pos-M264T856	Estrane
pos-M265T434	Lumichrome
pos-M265T409	4-Methylburimamide
pos-M265T431	1'-Acetoxyeugenol_acetate
pos-M265T342	Feruloylputrescine
pos-M265T739	Heptadecatrienoic_acid
pos-M266T44_1	cis-Chlorobenzene_dihydrodiol
pos-M266T101	Isoniazid_alpha-ketoglutaric_acid
pos-M266T290	Streptozocin
pos-M266T358	5-Hydroxyindoleacetylglycine
pos-M266T553	Isobutylphendienamide
pos-M266T342	Esprocarb
pos-M267T162_1	Euxanthone
pos-M267T320	Glyphosate-isopropylammonium
pos-M267T570	N6-Methyl-L-lysine
pos-M267T432	Deoxyguanidinoproclavaminic_acid
pos-M267T389	Nevirapine
pos-M267T142	Vasconine
pos-M267T703	Practolol
pos-M267T933	Tributyl_phosphate
pos-M268T318	Debromohymenialdisine
pos-M268T553	Metoprolol
pos-M268T613	(+)-12-(2-Cyclopenten-1-yl)-2-dodecanone
pos-M269T273	Thiaburimamide
pos-M269T672	Fenaminosulf
pos-M269T375	Formononetin
pos-M269T303	Diethylstilbestrol
pos-M269T553	3-Methoxyestra-1,3,5(10),16-tetraene
pos-M270T338	Evoxanthidine
pos-M270T55	Leiokinine_A
pos-M270T53	Fenothiocarb_sulfoxide
pos-M270T299	Hexazinone
pos-M270T1095	Capsi-amide
pos-M271T45	D-Ribitol_5-phosphate
pos-M271T378	Cadusafos
pos-M271T208	Hypoglycin_B
pos-M271T651	1,2-Dihydrosantonin
pos-M271T1096	Penciclovir
pos-M272T314	S-Acetyldihydrolipoamide
pos-M272T279	N(omega)-Nitro-L-arginine_methyl_ester
pos-M272T307	Deidaclin
pos-M272T405	Methoprotryne
pos-M272T294	Lophocerine
pos-M272T562	(9Z)-Hexadecenoic_acid
pos-M273T43	Phenelzine_sulfate
pos-M273T327	Naringenin
pos-M273T351	1,2-Bis(4-nitrophenyl)ethane
pos-M273T330	Nicotinamide-beta-riboside
pos-M273T1097	(R*,S*)-4-[1-Ethyl-2-(4-fluorophenyl)butyl]phenol
pos-M273T693	3-Oxo-delta4-steroid
pos-M273T860	Casbene
pos-M274T1107	p-N,N-(Dimethylamino)phenyldiazonium_fluoroborate
pos-M274T384	Adefovir
pos-M274T357	1,6-Dihydro-1-(3-methoxyphenethyl)-6-oxonicotinic_acid
pos-M274T60	(2R,3R)-3-Methylglutamyl-5-semialdehyde-N6-lysine
pos-M275T350	1-Deoxy-D-altro-heptulose_7-phosphate
pos-M275T114	Neburon
pos-M275T180	Phloretin
pos-M275T626	Podocarpic_acid
pos-M276T1104	Bromoxynil
pos-M276T312	Phosphophosphinate
pos-M276T82	D-Glucosaminate-6-phosphate
pos-M276T376	Dubinidine
pos-M276T93	Cybutryne
pos-M277T658	Flutamide
pos-M277T465	Biotin_sulfone
pos-M277T280	5-Amino-6-(1-D-ribitylamino)uracil
pos-M277T318_2	Midodrine
pos-M277T628	N6-(L-1,3-Dicarboxypropyl)-L-lysine
pos-M277T319	p-Coumaroylagmatine
pos-M278T369	trans-2-[(Dimethylamino)methylimino]-5-[2-(5-nitro-2-_furyl)-vinyl]-1,3,4-oxadiazole
pos-M278T317	Diphenamid
pos-M278T256	Lycomarasmine_B
pos-M279T491	3-(4-Chlorophenyl)-2H-1-benzopyran-2-one
pos-M279T337	Fenthion
pos-M279T510	Dinoseb
pos-M279T430	Methasulfocarb
pos-M279T403	3-Hydroxy-6,7,8-trimethoxy-2-naphthoate
pos-M279T63	1-(beta-D-Ribofuranosyl)-1,4-dihydronicotinamide
pos-M279T724	2-(7'-Methylthio)heptylmalic_acid
pos-M279T945	2-Ethylhexyl_phthalate
pos-M280T313	Orbencarb
pos-M280T558	Tolmetin_sodium
pos-M280T321	Procarbazine_hydrochloride
pos-M280T375	Tiocarbazil
pos-M280T665	4-Dodecylphenol
pos-M281T276	2-(4-Methoxyphenethyl)chromone
pos-M281T527	4-O-(beta-L-Arabinofuranosyl)-(2S,4S)-4-hydroxyproline
pos-M281T653	Autumnolide
pos-M281T750_2	Dimepiperate
pos-M281T301	1-Hexadecanol
pos-M281T840	Linoleate
pos-M282T815	p-Nitrophenyl-O-ethyl_ethylphosphonate
pos-M282T252	4-Hydroxyphenylacetylglutamic_acid
pos-M282T335	Linatine
pos-M282T458	Cycloheximide
pos-M283T316	5-Azacytidine
pos-M283T43_2	Biotin
pos-M283T334	Guanidinoproclavaminic_acid
pos-M283T396	5,7-Dimethoxyflavone
pos-M283T331	2-Aminoadenosine
pos-M283T828	all-trans-Dehydroretinal
pos-M283T757	(9Z)-Octadecenoic_acid
pos-M284T44	Aminoparathion
pos-M284T264	Acrifoline
pos-M285T44_1	Cinoxacin
pos-M285T305_1	D-Octopine
pos-M285T283	Metominostrobin
pos-M286T44	Riccionidin_A
pos-M286T409	Prothoate
pos-M286T449	Pinacidil
pos-M286T352	Ripazepam
pos-M286T521	N-(p-Hydroxyphenethyl)actinidine
pos-M286T589	omega-Cyclohexylundecanoic_acid
pos-M286T663	Octadecanal
pos-M287T44_1	Pyrimethamine
pos-M287T314	Pentobarbital_sodium
pos-M287T409	Olprinone_hydrochloride
pos-M287T461	7,3'-Dihydroxy-4'-methoxy-8-methylflavan
pos-M287T666	Abscisate
pos-M287T680	N-Acetyl-leucyl-leucine
pos-M288T44	Phenazopyridine_hydrochloride
pos-M288T74	Sulmazole
pos-M288T351	Volkenin
pos-M288T320	Rutaecarpine
pos-M288T363	Mirtazapine
pos-M288T283	Isolobinine
pos-M288T876	Procyclidine
pos-M288T659	Methyl_palmitate
pos-M289T1102	Propineb
pos-M289T44	4,4'-Methylene-bis-(2-chloroaniline)
pos-M289T344	Dinex
pos-M289T289	8-Oxodeoxycoformycin
pos-M289T264	gamma-Glutamyltyramine
pos-M289T343	Karwinaphthol_B
pos-M289T702	Methyl_2-(4-isopropyl-4-methyl-5-oxo-2-imidazolin-2-yl)-p-toluate
pos-M289T381	Cyclizine
pos-M289T79	Juvenile_hormone_II_acid
pos-M289T790	Testosterone
pos-M290T62	Formetanate
pos-M290T351_2	Agaritine
pos-M290T305	Ergine
pos-M290T634	Allopumiliotoxin_267A
pos-M291T1102	beta-2,3,5,6-Tetrachloro-1,4-cyclohexanediol
pos-M291T141	Chlorobenside
pos-M291T432	cis-3,4-Leucopelargonidin
pos-M291T301	Deoxycoformycin
pos-M291T406	5-O-Methylvisamminol
pos-M291T539	Laurenobiolide
pos-M291T351_2	N-Desmethylzolmitriptan
pos-M291T747	Succinylcholine
pos-M291T698	Androsterone
pos-M292T513	Pyricarbate
pos-M292T465	Proguanil
pos-M292T392	Convolvine
pos-M293T163	alpha-D-Ribose_1,2-cyclic_phosphate_5-phosphate
pos-M293T419	Nitenpyram
pos-M293T135	EDTA
pos-M293T344	Coumatetralyl
pos-M293T505	SB_206553
pos-M293T333	Estrone
pos-M293T416	Lycoflexine
pos-M293T888	16alpha-Hydroxysteroid
pos-M294T351	Dimethachlor
pos-M294T286	Pyrimidine_5'-nucleotide
pos-M294T344	N-Acetylmuramate
pos-M294T388	Glutamyl-glutamic_acid
pos-M294T55_2	Dextromethorphan
pos-M295T591	N-Glycosyl-L-asparagine
pos-M295T629	Tutin
pos-M295T93	Aspartame
pos-M295T319	Estradiol-17beta
pos-M296T314	Diclofenac
pos-M296T707	Ketamine_hydrochloride
pos-M296T51	Aminoimidazole_ribotide
pos-M296T261	Brugine
pos-M296T258	C20916
pos-M296T294	N-Benzoyl-D-arginine
pos-M296T103	Esmolol
pos-M296T396	6-Paradol
pos-M296T536	Lycocernuine
pos-M296T806	Hexadecasphinganine
pos-M297T136	Enilconazole
pos-M297T815	(1R,6R)-1,4,5,5a,6,9-Hexahydrophenazine-1,6-dicarboxylate
pos-M297T372	Dasytrichone
pos-M297T539	Graphinone
pos-M297T601	Ethynyl_estradiol
pos-M298T352	Bis(4'-chlorophenyl)acetate
pos-M298T750	Albendazole_sulfone
pos-M298T815	Northienamycin
pos-M298T97	4Z,7Z,10Z-Octadecatrienenitrile
pos-M298T886	Tridemorph
pos-M299T45	D-Galactose_6-sulfate
pos-M299T815	Dibenzo-p-dioxin
pos-M299T1097	Thalassemine
pos-M299T344	Carisoprodol
pos-M299T530	Falcarindiol
pos-M299T279	Xanomeline
pos-M299T297	3beta-Hydroxysteroid
pos-M299T641	Dodemorph
pos-M300T44_1	Ditalimfos
pos-M300T396	9-Riburonosylhypoxanthine
pos-M300T609	Ethylketocyclazocine
pos-M300T415	12-trans-Hydroxy_juvenile_hormone_III
pos-M301T520	Toxyl_angelate
pos-M302T368	N-Acetyl-D-glucosamine_6-phosphate
pos-M302T118	Metalaxyl
pos-M302T794	Trihexyphenidyl
pos-M302T1035	2-Methoxy-5Z-hexadecenoic_acid
pos-M303T553	Vidarabine
pos-M303T1097	Nicofetamide
pos-M303T254	13-Hydroxylupanine
pos-M303T456	Testololactone
pos-M304T309	Gynocardin
pos-M304T351	Harzianopyridone
pos-M304T429	Pendimethalin
pos-M304T314	Abacavir
pos-M305T47	Hexachlorobenzene
pos-M305T1105_2	2,6-Dibromohydroquinone
pos-M305T418	Tetrangulol
pos-M305T352	Imicyafos
pos-M305T306	Balfourodinium
pos-M306T45	beta-1,2,3,4,5,6-Hexachlorocyclohexane
pos-M306T43	Disodium_malate
pos-M306T465	Phenylamil
pos-M306T99	Sertraline
pos-M306T56	Fenoldopam
pos-M306T907	Octadecanamide
pos-M307T523	Tris(2-chloroethyl)phosphate
pos-M307T75	DTP
pos-M307T214	2-Protocatechoylphloroglucinolcarboxylate
pos-M307T463	Batatasin_I
pos-M307T404	Cimifugin
pos-M307T573	Lupinate
pos-M307T400	Methyltrienolone
pos-M307T756	(8Z,11Z,14Z)-Icosatrienoic_acid
pos-M308T344	NAC-Diketide
pos-M308T307	Orphenadrine
pos-M308T356	Convoline
pos-M308T314	Leu-Gly-Pro
pos-M308T288	Trimethoprim
pos-M309T351	Fensulfothion
pos-M309T225	6-Hydroxyl-1,6-dihydropurine_ribonucleoside
pos-M309T56	N-Glucosylnicotinate
pos-M309T408	Allamandin
pos-M309T444	N1,N12-Diacetylspermine
pos-M309T714	3-Hydroxy-palmitic_acid_methyl_ester
pos-M310T365	Clavamycin_E
pos-M310T357	16-Epivellosimine
pos-M310T758	Palustrine
pos-M310T731	Dodine
pos-M311T44_2	(Z)-4-(2-Hydroxy-5-sulfonatophenyl)-2-oxo-3-butenoate
pos-M311T253	Diflubenzuron
pos-M311T94	6-Deoxyjacareubin
pos-M311T571	7-Hydroxy-3-(4-methoxyphenyl)-4-propyl-2H-1-benzopyran-2-one
pos-M311T288_2	Sinapine
pos-M311T715	4-(3,5-Diphenylcyclohexyl)phenol
pos-M311T826	Prostanoic_acid
pos-M312T44_1	3,5-Dibromo-4-hydroxybenzoate
pos-M312T222	8-Allyl-2-phenyl-8H-1,3a,8-triaza-cyclopenta[a]indene
pos-M312T403	Imazethapyr
pos-M312T444	L-Asp(4-L-Arg)
pos-M312T277	1,1,2-Triphenylpropane
pos-M313T48	Zineb
pos-M313T260	Epithienamycin_B
pos-M313T388	N2-Succinyl-L-arginine
pos-M313T305	PS-6
pos-M313T499	(2R,3R)-3-Methylornithinyl-N6-lysine
pos-M313T307	Azatadine
pos-M314T294	2,7-Anhydro-alpha-N-acetylneuraminic_acid
pos-M314T397	Melicopine
pos-M314T355	Naproanilide
pos-M314T423	Heliotrine
pos-M314T309	Penbutolol
pos-M314T747	Oleic_acid_methyl_ester
pos-M315T42	Tiron
pos-M315T49	6-Phospho-D-gluconate
pos-M315T488_1	Buddledin_A
pos-M316T613	Simeconazole
pos-M316T244	Neosaxitoxin
pos-M316T459	Amitriptyline
pos-M316T485	Amitraz
pos-M316T326	(+/-)-5-[(tert-Butylamino)-2'-hydroxypropoxy]-1,2,3,4-tetrahydro-1-naphthol
pos-M316T870	Nonadecanoic_acid
pos-M317T1101	Tetrathionate
pos-M317T672	alpha-Ribazole
pos-M317T398	SC-57666
pos-M317T751	(2-Butylbenzofuran-3-yl)(4-hydroxyphenyl)ketone
pos-M317T336	Triamiphos
pos-M317T176	E3040
pos-M317T357	3,4-Dihydroxy-9,10-secoandrosta-1,3,5(10)-triene-9,17-dione
pos-M317T275	Proparacaine
pos-M317T369	3beta-Fluoro-5alpha-androstan-17beta-ol
pos-M317T296	Sterculic_acid
pos-M317T770	Pregnenolone
pos-M318T264	Cidofovir
pos-M318T49	N6,N6-Dimethyladenosine
pos-M318T307	Sumatriptan
pos-M318T527	Piplartine
pos-M318T530	Amaryllisine
pos-M318T549	Funtumine
pos-M319T308	Methyl_nigakinone
pos-M319T427	Paeoniflorigenone
pos-M319T280	4-Prenylresveratrol
pos-M320T309	Propetamphos
pos-M320T314	1-Methyladenosine
pos-M320T344	Codeinone
pos-M320T527	Norfloxacin
pos-M320T629	3-Ketosphingosine
pos-M321T357_2	Dinoseb_acetate
pos-M321T344	4-Coumaroylshikimate
pos-M321T80	Chlorambucil
pos-M321T843	Pregnanediol
pos-M322T389	Metoclopramide
pos-M322T532	Nopaline
pos-M322T546	Discadenine
pos-M322T772	16alpha-Hydroxydehydroepiandrosterone
pos-M322T667	Sphingosine
pos-M323T416	Sulprofos
pos-M323T161	Dinitramine
pos-M323T295_2	Tropisetron
pos-M323T499	Binapacryl
pos-M323T588	N-((R)-Pantothenoyl)-L-cysteine
pos-M324T164	Thenylchlor
pos-M324T276	Fluotrimazole
pos-M324T255	Morphine
pos-M324T402	Bialaphos
pos-M324T637	Sphinganine
pos-M325T44_2	Disul
pos-M325T278	Cyazofamid
pos-M325T528	Dibenzo[a,l]pyrene
pos-M325T356	Emedastine
pos-M325T840	Abietate
pos-M326T512	N-Glycoloyl-neuraminate
pos-M326T330	Clobenpropit
pos-M326T315	N(6)-[(Indol-3-yl)acetyl]-L-lysine
pos-M326T813_1	Monocrotaline
pos-M326T840	L-alpha-Acetyl-N,N-dinormethadol
pos-M326T814	Oleoylethanolamide
pos-M327T43	1,6-Naphthalenedisulfonic_acid
pos-M327T165	Gliotoxin
pos-M327T411	Hinokitiol_glucoside
pos-M327T307	4'-Oxonebramine
pos-M327T660	Caribine
pos-M327T879	Sodium_oleate
pos-M327T780	Dicyclomine
pos-M328T373	trans-Cinnamoyl_beta-D-glucoside
pos-M328T336	17a-Aza-D-homoandrost-5-en-3beta-ol
pos-M328T356	17beta-Nitro-5alpha-androstane
pos-M328T776	Methoprene
pos-M328T863	N,N-Dimethylsphing-4-enine
pos-M329T42	Mitobronitol
pos-M329T610	Sedoheptulose_7-phosphate
pos-M329T390	Compound_V(S)
pos-M329T532	Ruscopine
pos-M329T715	Undecanoic_acid
pos-M329T47	Oxandrolone
pos-M329T761	9,11alpha-Epoxypregn-4-ene-3,20-dione
pos-M329T356	Geranylgeraniol
pos-M330T257	Mecarbam
pos-M330T272	3',5'-Cyclic_AMP
pos-M330T249	CI_Pigment_Red_3
pos-M330T590	Lauryltrimethylaminium_bromide
pos-M330T362	Pumiliotoxin_A
pos-M331T719	Chloralose
pos-M331T45	1,1,1-Trichloro-2-(4-hydroxyphenyl)-2-(4-methoxyphenyl)ethane
pos-M331T316	1-O-Vanilloyl-beta-D-glucose
pos-M331T460	Samaderin_A
pos-M331T402	Dapdiamide_A
pos-M331T194	Ubenimex
pos-M331T657	5alpha-Cholane
pos-M332T661_1	Piroxicam
pos-M332T316_1	Maculosine
pos-M332T672	Dibenzthion
pos-M332T661_2	Ambelline
pos-M332T316_2	Metipranolol
pos-M332T599	Clomipramine
pos-M333T719	Trichloronat
pos-M333T351_1	Butamifos
pos-M333T280	S-(2-Methylpropanoyl)-dihydrolipoamide
pos-M333T74_1	Mannopine
pos-M333T933	Spectinomycin
pos-M333T372	21-Fluoroprogesterone
pos-M333T998	17alpha,20alpha-Dihydroxypregn-4-en-3-one
pos-M334T399_1	3-[(2-Chlorobenzylidene)amino]-6H-dibenzo[b,d]pyran-6-one
pos-M334T309	Taxiphyllin
pos-M334T348	K-252c
pos-M334T255	Diethatyl-ethyl
pos-M334T340	S-(Hercyn-2-yl)-L-cysteine_S-oxide
pos-M334T187	O-Methylptelefolonium
pos-M334T870	17-Propyl-5alpha-androst-2-en-17beta-ol
pos-M334T813	1-O-Hexadecyl-sn-glycerol
pos-M335T296	sn-Glycero-3-phospho-1-inositol
pos-M335T449	19-Hydroxy-8-O-methyltetrangulol
pos-M335T420	Aramite
pos-M335T398	Byakangelicin
pos-M335T703	1-(3,4-Dimethoxyphenyl)-2-(2-methoxyphenoxy)propane-1,3-diol
pos-M335T276	1,6-Dimethylnaphthalene
pos-M335T450	Phytol
pos-M336T661	Triazophos
pos-M336T232	Gossypetin
pos-M336T434_2	8-O-Methyltetrangulol
pos-M336T305	Ethylmorphine
pos-M336T391	Fluvoxamine
pos-M336T717	(+)-Prosopinine
pos-M336T615	Istamycin_Y0
pos-M337T183	Dantrolene_sodium_anhydrous
pos-M337T550	2,2-Bis(4-hydroxyphenyl)hexafluoropropane
pos-M337T672	10-(beta-Dimethylaminopropionyl)phenothiazine
pos-M337T318	Altersolanol_A
pos-M337T516	Berberine
pos-M337T656	Jatrophatrione
pos-M337T972	2-Octyl_dodecanol
pos-M338T491	Efavirenz
pos-M338T672	5-Hydroxymethyldeoxycytidylate
pos-M338T316	Phenolphthalin
pos-M338T199	Magenta
pos-M338T291	Enoxacin
pos-M338T388	Istamycin_AO
pos-M338T304	Bremazocine
pos-M338T622	O-Decanoyl-L-carnitine
pos-M339T214	1-(5-Phosphoribosyl)imidazole-4-acetate
pos-M339T403	Sodium_caffeine_benzoate
pos-M339T461	Bifenazate
pos-M339T340	Pinolidoxin
pos-M339T726	Gibberellin_A12_aldehyde
pos-M339T638	Phenazocine
pos-M340T527	1-(4-Hydroxy-2-methylpyrimid-5-ylmethyl)-3-(beta-hydroxyethyl)-2-methylpyridinium_bromide
pos-M340T70	6-O-Methylnorlaudanosoline
pos-M340T447	Triticonazole
pos-M340T408	17beta-Hydroxy-4,17-dimethyl-4-azaandrost-5-en-3-one
pos-M340T638	Hexocyclium
pos-M340T788	Phytosphingosine
pos-M341T299	Zearalenone
pos-M341T497	Glepidotin_B
pos-M341T703	Leukotriene_A4
pos-M341T504	Tridihexethyl
pos-M342T375	Methylene_blue
pos-M342T394	Evodiamine
pos-M342T255	Protodeoxyviolaceinic_acid
pos-M342T352	Coronatine
pos-M342T508	Fenpropimorph
pos-M343T271	Diazinon
pos-M343T783	16beta-Fluoroandrost-4-ene-3,17-dione
pos-M343T326	Iprovalicarb
pos-M343T784	(15S)-15-Hydroxy-5,8,11-cis-13-trans-eicosatetraenoate
pos-M343T361	3beta-Fluoro-5beta-pregnan-20-one
pos-M344T611	Atherospermidine
pos-M344T351	2-Amino-4-oxo-4-alpha-hydroxy-6-(erythro-1',2',3'-Tri-hydroxypropyl)-5,6,7,8-tetrahydroxypterin
pos-M344T260	DIBOA-glucoside
pos-M344T410	Procaterol_hydrochloride
pos-M344T344_2	Clemastine
pos-M344T451_2	Hydroxystenozole
pos-M344T648	2-Oxophytanate
pos-M345T43	4,5,6,7-Tetrachloro-2-trifluoromethylbenzimidazole
pos-M345T375	16beta-Chloro-17beta-hydroxyandrost-4-en-3-one
pos-M345T79	Akuammicine
pos-M345T776	Lamtidine
pos-M346T611	Narciclasine
pos-M346T618	Lividamine
pos-M346T725	Naftifine_hydrochloride
pos-M346T581	Pencycuron
pos-M346T631	Lysergic_acid_diethylamide
pos-M346T737	Steryl_sulfate
pos-M346T661	L-2-Hydroxyphytanate
pos-M347T71	Mecarbinzid
pos-M347T201	Prazepam
pos-M347T277	Bis-D-fructose_2',1:2,1'-dianhydride
pos-M347T256	Phenylbutazone
pos-M347T82	Quinine
pos-M348T369	Pyrantel
pos-M348T388	Fluperlapine
pos-M348T714	Cavinine
pos-M348T219	Diphenidol
pos-M349T611	Fenuron-TCA
pos-M349T699	Triphenyl_phosphate
pos-M349T44	Butabarbital
pos-M349T367	Schizonepetoside_E
pos-M350T494	Ampicillin
pos-M350T288	Tos-Arg-CH2Cl
pos-M350T445	9,10,18-Trihydroxystearate
pos-M350T773	8,11,14-Eicosatrienoylethanolamide
pos-M351T44_1	TCA-ethadyl
pos-M351T610	gamma-Glutamyl-Se-methylselenocysteine
pos-M351T55	Bergenin
pos-M351T314	Rhododendrin
pos-M351T719	Fagaronine
pos-M351T715	Vomilenine
pos-M351T795	Tetrahydrocorticosterone
pos-M351T401	Phytanate
pos-M352T416	Oxine-copper
pos-M352T226	Angustine
pos-M352T414	N-Acetyl-4-O-acetylneuraminate
pos-M352T410	Veprisinium
pos-M352T760	Allotetrahydrodeoxycorticosterone
pos-M353T42	Violacene
pos-M353T672	Deacetylepithienamycin_F
pos-M353T661	Griseofulvin
pos-M353T417	Allantoate
pos-M353T57	Mercaptoacetyl-Phe-Leu
pos-M353T746	Geissoschizine
pos-M353T638	17alpha-Hydroxyprogesterone
pos-M353T493	Encainide
pos-M354T310	dAMP
pos-M354T67	Clavamycin_D
pos-M354T423	Nizatidine
pos-M354T561	Firocoxib
pos-M354T586	Panamine
pos-M354T406	Istamycin_KL1
pos-M354T813	5beta-Pregnane-3alpha,17alpha,20alpha-triol
pos-M354T729	13,16-Docosadienoic_acid
pos-M355T924	2-Caffeoylisocitrate
pos-M355T317	Zanamivir
pos-M355T377	(2S,3S)-2-Hydroxytridecane-1,2,3-tricarboxylate
pos-M355T539	Callicarpone
pos-M355T362	Ipratropium
pos-M356T1105	Antimony_trisulfide
pos-M356T707	Versicolorin_A
pos-M356T402	L-Ascorbic_acid-2-glucoside
pos-M356T233	(5,12,13-Triaza-indeno[1,2-b]anthracen-13-yl)-acetic_acid_ethyl_ester
pos-M356T56	Amodiaquine
pos-M356T373	Primidolol
pos-M356T689_1	Tetrahydropalmatine
pos-M356T395	(-)-Ormosanine
pos-M356T892	Glycidyl_oleate
pos-M356T674	Guazatine
pos-M357T272	5-(3,4-Diacetoxybut-1-ynyl)-2,2'-bithiophene
pos-M357T714	Y_23684
pos-M357T868	IAA-94
pos-M357T311	Sulindac
pos-M357T522	Pheniramine_maleate
pos-M357T431	1alpha,5alpha-Dimercaptoandrostane-3alpha,17beta-diol
pos-M357T278	Fortimicin_AP
pos-M357T598	Emopamil
pos-M357T800	Evocarpine
pos-M358T454	Trifluralin
pos-M358T455	Citalopram_N-oxide
pos-M358T355	Pentamidine
pos-M358T663	17beta-(1H-Imidazol-4-yl)androst-5-en-3beta-ol
pos-M358T651	Glycidyl_stearate
pos-M358T706	Docosanoic_acid
pos-M359T781	Chlorfenvinphos
pos-M359T66	4-(N-Maleimido)phenyltrimethylammonium_iodide
pos-M359T399	Pyridoxamine
pos-M359T352	Apovincamine
pos-M359T597	Prednisone
pos-M359T638	Prostaglandin_B1
pos-M359T650	Ophiobolin_F
pos-M360T781	MC-7181
pos-M360T462	Phenisopham
pos-M361T781	Chloramphenicol
pos-M361T470_1	Calycanthidine
pos-M361T811	17beta-Hydroxy-6beta-methyl-5alpha-androstan-3-one_propionate
pos-M362T363	Topiramate
pos-M362T69	Vulgaxanthin-I
pos-M362T286	Dialicor
pos-M362T349	Propoxyphene
pos-M362T731	11-Dehydrocorticosterone
pos-M362T812	Cardanolide
pos-M364T1098	Sodium_L-ascorbic_acid_2-phosphate
pos-M364T595	Fructoselysine
pos-M364T633	Benalaxyl
pos-M364T289	Serratine
pos-M364T339	Aucubin
pos-M364T687	Lindheimerine
pos-M364T550_2	(-)-Chimonanthine
pos-M364T709	Ginkgoic_acid
pos-M364T657_2	Terminaline
pos-M365T1098	Butonate
pos-M365T45_1	Selenohomocystine
pos-M365T506	Thiophanate-methyl
pos-M365T44	Chloramphenicol_3-acetate
pos-M365T320_2	Coniferin
pos-M365T532	(10S)-Juvenile_hormone_III_diol_phosphate
pos-M365T327	Malachite_green
pos-M365T799_1	Anandamide
pos-M366T729	Musca-aurin-VII
pos-M367T618	Calaxin
pos-M367T341	Crocetin
pos-M367T689	1alpha,5alpha-Epidithio-17a-oxa-D-homoandrostan-3,17-dione
pos-M367T709	8-Epiiridotrial_glucoside
pos-M367T631	Apodine
pos-M367T493	20,21,21-Trifluoro-3-methoxy-19-nor-17alpha-pregna-1,3,5(10),20-tetraen-17-ol
pos-M368T79	Thiamin_monophosphate
pos-M368T618	Bicuculline
pos-M368T530	Trifenmorph
pos-M368T667	Pefurazoate
pos-M368T630	Hetisine
pos-M368T666	(-)-Jamine
pos-M369T60	Nifedipine
pos-M369T492	Velloquercetin
pos-M369T622	Oxycodone_hydrochloride
pos-M369T389	(3S,4S)-3-Hydroxytetradecane-1,3,4-tricarboxylate
pos-M369T44_2	Prostaglandin_G2
pos-M369T814	5-(Heptadec-12-enyl)resorcinol
pos-M370T368_2	Chlozolinate
pos-M370T176	Amidosulfuron
pos-M370T137	Profluralin
pos-M370T398	Melochinone
pos-M370T397	Berberastine
pos-M370T299	Sudan_III
pos-M370T587	Trimetrexate
pos-M371T1146	Camptothecin
pos-M371T924	Fraxin
pos-M371T257	9-Fluoro-11beta-hydroxy-16beta-methylandrosta-1,4-diene-3,17-dione
pos-M371T767	6-Pentadecylsalicylic_acid
pos-M372T611	Dihydrosanguinarine
pos-M372T300	5-Amino-6-(5'-phosphoribosylamino)uracil
pos-M372T308	Anisessine
pos-M372T346	Tolterodine
pos-M372T459	Prostaglandin_F2alpha
pos-M373T304	Prodiamine
pos-M373T340	Strychnine
pos-M373T277_2	9-Chloro-17beta-hydroxy-17-methylandrost-4-ene-3,11-dione
pos-M373T216	Clavamycin_F
pos-M373T685	13,16,19-Docosatrienoic_acid
pos-M374T43	Ferrous_lactate
pos-M374T610	Musca-aurin-I
pos-M374T771	Sulpyrine
pos-M374T199	Validoxylamine_A
pos-M374T297	Lobelanine
pos-M374T217	Tamibarotene
pos-M374T306	Androsta-5,16-dieno[17,16-b]quinolin-3beta-ol
pos-M374T518	Curacin_A
pos-M375T47	DDT
pos-M375T165	4-(4-Deoxy-beta-D-gluc-4-enuronosyl)-D-galacturonate
pos-M375T390	4-Methylumbelliferone_glucuronide
pos-M375T330	9-Thiocyanato-androst-4-ene-3,11,17-trione
pos-M375T841	Montanol
pos-M375T795	17-Methyl-3-(2,4-cyclopentadien-1-ylidene)-5alpha-androstane-17beta-ol
pos-M376T397	Talampanel
pos-M376T300	Olopatadine
pos-M376T439	Rosmarinine
pos-M376T105	Butenafine_hydrochloride
pos-M376T359	Methysergide
pos-M376T370	Levomethadyl_acetate
pos-M376T793	7,10,13,16-Docosatetraenoylethanolamine
pos-M377T312	Sinigrin
pos-M377T74	Aziridyl_benzoquinone
pos-M377T369	Aspidospermine
pos-M377T444	Phytyl_phosphate
pos-M378T85	Glucosisymbrin
pos-M378T251	Perazine
pos-M378T576	Valacyclovir
pos-M378T450	Spirasine_I
pos-M378T481	Karakoline
pos-M379T558	Millettone
pos-M379T328	WIN_I(S)
pos-M379T374	Anisotropine_methylbromide
pos-M380T706	E3040_sulfate
pos-M380T230	2'-Carboxy-4-[bis(2-chloroethyl)amino]-2-methylazobenzene
pos-M380T293	Oxybutynin
pos-M380T569	Di-n-heptyl_phthalate
pos-M381T346	S-(N-Hydroxy-N-methylcarbamoyl)glutathione
pos-M381T358	9-Aminocamptothecin
pos-M381T805	Antirhine
pos-M381T394	Diallyl_sulfide
pos-M381T283	Gelsemicine
pos-M381T692	Pregnenolone_acetate
pos-M382T65	Metsulfuron-methyl
pos-M382T473	Dibucaine
pos-M382T660	Veatchine
pos-M383T112	Isoxapyrifop
pos-M383T422	Austrobailignan_1
pos-M383T175	Nitrendipine
pos-M383T401	Diphenylcarbazide
pos-M383T341	2-Methoxyestradiol-17beta_3-sulfate
pos-M383T408	Cinncassiol_C3
pos-M383T751_2	C25-Allenic-apo-aldehyde
pos-M383T840	7-Dehydrodesmosterol
pos-M384T259	Carfentrazone
pos-M384T90	Fenoxaprop-ethyl
pos-M384T477	Metipranolol_hydrochloride
pos-M384T537	Dehydrocorydaline
pos-M384T272	Himbacine
pos-M384T528	Bepridil
pos-M385T317	Ethion
pos-M385T302	Sodium_ortho-phenylphenate
pos-M385T550	Cortisol
pos-M385T999	Cholest-4-en-3-one
pos-M386T284	S-Inosyl-L-homocysteine
pos-M386T751	FPL64176
pos-M386T60	Polycarpine
pos-M386T682	LG_100268
pos-M386T349_2	Echitamine
pos-M386T763	Cardiopetalidine
pos-M386T490	Stearyltrimethylammonium_chloride
pos-M387T61	Alstonine
pos-M387T368	Fortimicin_B
pos-M387T288	Quinestrol
pos-M388T54	Amoxicillin
pos-M388T60	Riddelline
pos-M388T950	Di(2-ethylhexyl)_adipate
pos-M389T251	Oxyquinoline_sulfate
pos-M389T529	5alpha-Androstane-2beta-fluoro-17beta-ol-3-one_acetate
pos-M389T620	Quassin
pos-M390T707	Lomefloxacin
pos-M390T371	Biocytin
pos-M390T570_1	Pyrethrin_II
pos-M391T339	Chlorpheniramine_maleate
pos-M391T570	19-(4-Hydroxyphenyl)nonadecanoate
pos-M392T619	Rugosinone
pos-M392T332	Glucoconringiin
pos-M392T308	2-(Glutathion-S-yl)-2-methylbut-3-en-1-ol
pos-M392T295	Proacaciberin
pos-M392T393	Linopirdine
pos-M392T618	Hydroxyzine
pos-M392T652	3-Oxo-5beta-cholanate
pos-M393T619_1	Chlorogenate
pos-M393T448	Macarpine
pos-M393T656	Vincamine
pos-M393T610	Aspidodasycarpine
pos-M393T666_2	1-Naphthylacetylspermine
pos-M393T859	5-Cholestene
pos-M394T316	XE991
pos-M394T841	(-)-Tylocrebrine
pos-M394T798	17beta-Hydroxy-7alpha-mercaptoandrost-4-en-3-one_7-propionate
pos-M394T514	3-Acetyl-5alpha-androstane-3beta,17beta-diol_3-acetate
pos-M395T693	Aloesin
pos-M395T329	(Ac)2-L-Lys-D-Ala-D-Ala
pos-M395T423	Nigakilactone_M
pos-M396T458	E-64
pos-M396T188	Ketanserin
pos-M396T871	9-Fluoroprednisolone
pos-M396T375	Leucyl-leucyl-norleucine
pos-M397T70	Coumeroic_acid
pos-M397T493	N-Carbamoyl-L-aspartate
pos-M397T55	Cellobionate
pos-M397T726	Deoxyloganin
pos-M397T499	3-Oxopregn-4-ene-20beta-carboxaldehyde_dioxime
pos-M397T375	Bufanolide
pos-M397T895	Ergosterol
pos-M398T54	Isopenicillin_N
pos-M398T115	Scarlet_Red
pos-M399T300	Calcium_arsenate
pos-M399T344	Loganate
pos-M399T519	L-365260
pos-M399T323_2	Cinncassiol_E
pos-M400T344	Alanycarb
pos-M400T289	Cryptopleurine
pos-M401T528	6-Methylthiopurine_5'-monophosphate_ribonucleotide
pos-M401T189	Brinzolamide
pos-M401T293	Pleuromutilin
pos-M401T841	17-(4-Hydroxyphenyl)heptadecanoate
pos-M401T731	Testosterone_enanthate
pos-M402T348	Salbostatin_6'-phosphate
pos-M402T869	Myxalamid_B
pos-M402T679	Stellettamide_A
pos-M403T271	2-Methoxyestrone_3-sulfate
pos-M403T556	Cortisone_acetate
pos-M403T947	7alpha-Hydroxycholesterol
pos-M404T380	Myxochelin_B
pos-M404T340	Sphinganine_1-phosphate
pos-M405T877	Bikaverin
pos-M405T378	Isodonal
pos-M405T862	Androstane-3,17-diol_dipropionate
pos-M405T898	Pithecolobine
pos-M406T687	Difenoconazole
pos-M406T393	Prazosin
pos-M406T762	Cytomycin
pos-M407T533	Ipolamiide
pos-M407T726	Hetacillin
pos-M407T481	Sannamycin_A
pos-M407T620	Glyodin
pos-M407T44	2-Hydroxytetracosanoic_acid
pos-M407T912	4,4'-Diapophytofluene
pos-M408T411	O-Carbamoyladenylate
pos-M408T285	Thalicsessine
pos-M408T517	Meclizine
pos-M408T557_1	Cassaidine
pos-M409T79	Tetracenomycin_E
pos-M409T703	Sufentanil
pos-M409T363_2	Asebotoxin_II
pos-M409T653	Testosterone_isocaproate
pos-M409T891	Cholesterol
pos-M410T771	Tamoxifen
pos-M410T423_2	Kalihinol_A
pos-M411T1101	1,2,3,4,7,8-Hexachlorodibenzofuran
pos-M411T300	Secologanin
pos-M411T1059	4,4-Dimethyl-5alpha-cholesta-8,14,24-trien-3beta-ol
pos-M412T270	dADP
pos-M412T482	Cefprozil
pos-M412T415	Myxalamid_D
pos-M412T491	Tylactone
pos-M413T1107	Bromocyclen
pos-M413T387	Permethrin
pos-M413T362	RU-0211
pos-M414T441	Tiagabine
pos-M415T387	Sulbenicillin
pos-M415T356	Premithramycinone
pos-M415T344	Ailanthone
pos-M415T297	Clavamycin_A
pos-M415T646	Enalapril
pos-M415T667	Sparfloxacin
pos-M415T901	Lithocholic_acid
pos-M415T826	Sodium_deoxycholate
pos-M416T566	Oxidized_Cypridina_luciferin
pos-M416T408	6beta-(Dimethylamino)-3beta,5-dihydroxy-5alpha-pregnan-20-one
pos-M416T1089	Lauroyl_peroxide
pos-M417T47	Chlorbicyclen
pos-M417T386	Mefloquine
pos-M417T659	Methandriol_dipropionate
pos-M418T627	Cinncassiol_B
pos-M419T342	Dihydrochelirubine
pos-M419T595	Propyl_cinnamate
pos-M419T380	Zwittermicin_A
pos-M419T294	Moxifloxacin
pos-M419T927	3alpha,7alpha-Dihydroxy-5beta-cholestan-26-al
pos-M419T919	6alpha-Hydroxycampestanol
pos-M420T811	Dehydrocholic_acid
pos-M421T1107	Oxychlordane
pos-M421T342	Musca-aurin-II
pos-M421T732	Tris(butoxyethyl)phosphate
pos-M421T360	17beta-Hydroxyestr-4-en-3-one_cyclopentanepropionate
pos-M422T399	N-Acetyllactosamine
pos-M422T521	Acetylleucyl-leucyl-norleucinal
pos-M422T619	L-Palmitoylcarnitine
pos-M422T899	4,4'-Diapo-zeta-carotene
pos-M423T407	9-Bromo-11beta-hydroxy-16alpha-methylpregn-4-ene-3,20-dione
pos-M423T328	16-Methoxy-2,3-dihydro-3-hydroxytabersonine
pos-M423T672	Dihydroclavaminic_acid
pos-M423T807	1,2-Didecanoylglycerol
pos-M423T488	Buxamine_E
pos-M423T619	Calcidiol
pos-M423T899	Campesterol
pos-M423T366	Nonacosan-10-one
pos-M424T181	Prifinium_bromide
pos-M424T671	Carbidopa-levodopa
pos-M424T504	Argentine
pos-M424T324	Flurogestone_acetate
pos-M425T43	Triphenyltin_chloride
pos-M425T337	Trifluoperazine
pos-M425T324	Pravastatin
pos-M425T721	4,4'-Diaponeurosporene
pos-M427T500	Trimethobenzamide
pos-M427T956	Cortisol_21-acetate
pos-M427T323	2alpha-Methyl-17beta-[(tetrahydro-2H-pyran-2-yl)oxy]-5alpha-androstan-3-one
pos-M427T1019	5alpha-Cholestan-5alpha,6beta-diol
pos-M428T268	Cefoxitin
pos-M428T429_2	Cefaloglycin
pos-M428T344	(+/-)-6-Acetonyldihydrochelerythrine
pos-M428T475	Moricizine
pos-M428T265	Clomiphene
pos-M428T192_2	Oseltamivir_phosphate
pos-M428T595	UCL_1608
pos-M428T384	Fortimicin_A
pos-M428T487	3-Geranylgeranylindole
pos-M428T530	Nigakihemiacetal_A
pos-M428T798	Cassaine
pos-M429T163	Diethylstilbestrol_diphosphate
pos-M429T758	Oxyphencyclimine
pos-M429T810	3alpha,7alpha-Dihydroxy-12-oxo-5beta-cholanate
pos-M430T535	Cammaconine
pos-M431T47	Isobenzan
pos-M431T417	Khellol_glucoside
pos-M431T139	N-Ethylmaleimide-S-glutathione
pos-M431T427	Cholic_acid
pos-M432T597	Undecylprodigiosin
pos-M432T868	5alpha-Ergosta-7,22-diene-3beta,5-diol
pos-M433T371	3,5-Diiodo-4-hydroxyphenylpyruvate
pos-M433T426_2	Triforine
pos-M433T346	Tetrahydroharmine
pos-M433T819	Norethindrone_enanthate
pos-M433T357	Ergosta-5,7,22,24(28)-tetraen-3beta-ol
pos-M434T93	Ro_18-5364
pos-M435T324	Chlorphonium_chloride
pos-M435T869	delta-Tocotrienol
pos-M435T922	Testosterone_cypionate
pos-M435T903_2	Doxercalciferol
pos-M435T1097	3alpha,7alpha,12alpha-Trihydroxy-5beta-cholestan-26-al
pos-M435T933	14-Demethyllanosterol
pos-M436T809	3,4-Dihydroxy-2-methy-4-[(2E,6E)-farnesyl]-3,4-dihydroquinoline_1-oxide
pos-M436T869	Phyllanthin
pos-M436T721	Solanidine
pos-M437T474	Flecainide
pos-M437T499	EXP_3174
pos-M437T48_2	Bis(2-ethylhexyl)phthalate
pos-M437T696	beta-Sitosterol
pos-M438T386	Oxmetidine
pos-M438T332	Fluphenazine
pos-M438T550	Salmeterol
pos-M439T279_1	O-Carbamoyl-deacetylcephalosporin_C
pos-M439T1045	Calcitriol
pos-M440T604	Bifenthrin
pos-M440T718	Blasticidin_S
pos-M440T762	N-Arachidonyl_dopamine
pos-M440T965	Decyl_oleate
pos-M441T102	dTDP
pos-M441T492	Xanthommatin
pos-M441T469	Euparotin_acetate
pos-M441T599	Sertindole
pos-M441T629_1	Holyrine_A
pos-M441T680	3alpha,12alpha-Dihydroxy-5beta-pregnan-20-one_diacetate
pos-M441T1009	Diisononyl_phthalate
pos-M442T409	NBMPR
pos-M442T469	Propantheline_chloride
pos-M442T285	Pleurostyline
pos-M442T557	Platensimycin
pos-M442T854	Myxalamid_S
pos-M443T826	Hexachlorophene
pos-M443T524	Cinobufagin
pos-M444T408	Propaquizafop
pos-M444T639	Fenpyroximate
pos-M444T868	10,11-Epoxy-3-geranylgeranylindole
pos-M444T535	14,15-Epoxyemindole_SB
pos-M444T809	Aminopentol
pos-M445T433	Granaticin
pos-M445T276	Melithiazol_A
pos-M445T808	Lovastatin_acid
pos-M445T869	Dammarenediol-I
pos-M446T299	Renilla_luciferin
pos-M446T390	Oplophorus_luciferin
pos-M446T310	Neolinustatin
pos-M447T42_1	3,4,3',4'-Tetrachlorobiphenyl
pos-M447T331	Cefuroxime_sodium
pos-M447T279	Difenoxin
pos-M447T327	Devapamil
pos-M448T347	Linustatin
pos-M448T327	Veratramine
pos-M448T851	21-Hydroxypregn-4-ene-3,20-dione_hydrogen_succinate
pos-M448T519	Benzethonium_chloride
pos-M448T1075_2	Solanocapsine
pos-M449T1097	DuP_697
pos-M449T488	Anhydrotetracycline
pos-M449T241	Abscisic_acid_glucose_ester
pos-M449T348	Trimipramine_maleate
pos-M450T374	Acetophenazine
pos-M450T778	Glycodeoxycholate
pos-M451T270	Podophyllotoxone
pos-M451T226	4-Methylamino-4-de(dimethylamino)anhydrotetracycline
pos-M451T442	Pelargonidin_3-O-glucoside
pos-M451T340	Carapanaubine
pos-M451T681	4,4'-Diapolycopenedial
pos-M451T825_1	Nandrolone_decanoate
pos-M451T871	6-Deoxocastasterone
pos-M452T360	Terpendole_G
pos-M453T46	Flusulfamide
pos-M453T483	Bicalutamide
pos-M453T584	Deacetylvindoline
pos-M453T550	Athamantin
pos-M453T849	Nuatigenin
pos-M454T324	Istamycin_C1
pos-M454T328	Tomatidine
pos-M454T721	Peimine
pos-M455T431_2	DIDS
pos-M455T323	4-Prenyldihydropinosylvin
pos-M455T342	Gnetin_A
pos-M455T522	Buclizine
pos-M455T721	gamma-Tocopherol
pos-M455T870	Lyngbyatoxin
pos-M455T979	Cathasterone
pos-M456T844	Ochrolifuanine_A
pos-M457T646	Cephalothin_sodium
pos-M457T318_1	cis-(Z)-Flupenthixol
pos-M457T675_2	17beta-Hydroxy-4-mercaptoandrost-4-en-3-one_4-acetate_17-propionate
pos-M457T518_2	4,4'-(Diphenylethenylidene)bis[N,N-dimethylbenzenamine]
pos-M457T733	Vindoline
pos-M457T901	8'-apo-beta-Carotenol
pos-M458T440	Jadomycin_A
pos-M458T558	S-Octyl_GSH
pos-M458T424	Ethamoxytriphetol
pos-M458T446	Philanthotoxin_343
pos-M458T876	24-Methylenecycloartanol
pos-M459T721	6-Ethylchenodeoxycholic_acid
pos-M459T45	2-Phytyl-1,4-naphthoquinone
pos-M459T572	3alpha,7alpha,12alpha,26-Tetrahydroxy-5beta-cholestane
pos-M460T763	Terpendole_B
pos-M460T654	Militarinone_A
pos-M460T339	Terpendole_E
pos-M461T840	Benazepril_hydrochloride
pos-M461T371	1,4-Bis(2-ethylhexyl)_sulfosuccinate
pos-M461T615	Aspidin
pos-M461T420	Volicitin
pos-M461T559	Hydrocortisone_caproate
pos-M461T537	Plakinamine_A
pos-M461T943	3,22-Dimethyl-1,2,23,24-tetradehydro-2,3,22,23-tetrahydrosqualene
pos-M462T492	Flumiclorac_pentyl
pos-M462T312	Estramustine
pos-M462T969	3beta-Hydroxy-4beta-methyl-5alpha-cholest-7-ene-4alpha-carboxylate
pos-M463T815	Chitobiose
pos-M463T318	Hydrocortisone_succinate
pos-M463T810	alpha-Phocaecholic_acid
pos-M463T619	17-[[3-(1-Pyrrolidinyl)propyl]imino]androst-5-en-3beta-ol_acetate
pos-M464T535	Glycinoeclepin_A
pos-M464T851	Jervine
pos-M464T1050	Stylisterol_B
pos-M465T620	Leptophos
pos-M465T277	Cortisol_21-sulfate
pos-M465T739	L-Ascorbic_acid,_6-octadecanoate
pos-M465T44_2	Testosterone_decanoate
pos-M465T537	Castasterone
pos-M465T917	Betulin
pos-M467T319	Mitoxantrone
pos-M467T297	Aspidoalbine
pos-M467T848	6alpha-Hydroxy-castasterone
pos-M468T263	AM-toxin_I
pos-M468T808	Imperialine
pos-M469T254	Gentamicin_A
pos-M469T808	3-Dehydro-2-deoxyecdysone
pos-M470T246	Kalbreclasine
pos-M471T499	4-Aminoanhydrochlortetracycline
pos-M471T744	Withaferin_A
pos-M471T348	Terpendole_I
pos-M471T767	Convallagenin_A
pos-M471T702	Solacapine
pos-M472T58	Chrysanthemin
pos-M472T132	Kinamycin_D
pos-M472T320	Carfecillin
pos-M472T451	N-Formyl-norleucyl-leucyl-phenylalanyl-methylester
pos-M472T356	N-Acetyl-leu-leu-tyr
pos-M473T1096	Fe(III)dicitrate
pos-M473T367	Quinacetol_sulfate
pos-M473T779	Chaksine
pos-M474T504	Pahutoxin
pos-M474T741	Teleocidin_B-1
pos-M475T561	Rhodojaponin_I
pos-M475T439_1	Agrimophol
pos-M475T477	5alpha-Cyprinol
pos-M476T726	Disopyramide_phosphate
pos-M476T645	Dinoprost_tromethamine
pos-M477T415	Alangimarine
pos-M477T587	2-Methoxyestrone_3-glucuronide
pos-M477T950	Glycyrrhetaldehyde
pos-M478T400	Parsonsine
pos-M478T357	Epothilone_C
pos-M478T807	Gentamicin_C1
pos-M478T979	Protopanaxadiol
pos-M479T771	10-Deacetyl-2-debenzoylbaccatin_III
pos-M479T424_3	Bitolterol
pos-M479T546	Karounidiol
pos-M479T965	Psychosine
pos-M480T815	5,10-Methylenetetrahydrofolate
pos-M480T800	O-Demethylpuromycin
pos-M481T517	Lusitanicoside
pos-M481T465	6'-Oxogentamicin_X2
pos-M482T335	Talampicillin
pos-M482T436	Doronine
pos-M482T484	Proansamitocin
pos-M483T331_1	2,2',4,5'-Tetrabromodiphenyl_ether
pos-M484T703	Benexate_hydrochloride
pos-M484T514	FMLP
pos-M484T982	Vitamin_K1_epoxide
pos-M485T648	Tribromobisphenol_A
pos-M485T488	Farnesyl_triphosphate
pos-M485T295	AG_2034
pos-M485T592	10-Desacetyltaxuyunnanin_C
pos-M485T405_2	3-Dehydroecdysone
pos-M486T815	Peonidin_3-O-glucoside
pos-M486T537	Sisomicin
pos-M486T793	Gentamicin_C2
pos-M487T574	Estradiol-17alpha_3-D-glucuronoside
pos-M487T465	16-Feruloyloxypalmitate
pos-M488T256	Condelphine
pos-M488T548	Gentamicin_C1a
pos-M488T793	Glycocholate
pos-M488T983	Hopane-29-acetate
pos-M489T126	Sorgolactone
pos-M489T481	O-(1->4)-alpha-L-Dihydrostreptosyl-streptidine_6-phosphate
pos-M489T606	Cholesterol_sulfate
pos-M489T976	Phylloquinone
pos-M489T942	Hentriacontan-16-one
pos-M490T481	Formylmethionyl-leucyl-phenylalanine_methyl_ester
pos-M490T73	Ethionine
pos-M490T606	Oxethazaine
pos-M490T841_2	Gratiogenin
pos-M490T932	alpha-Tocopherol_acetate
pos-M491T288	Glimepiride
pos-M491T799	3-Oxoglycyrrhetinate
pos-M491T965	3-Hydroxy-vitamin_K
pos-M492T95	2-(alpha-Hydroxyethyl)thiamine_diphosphate
pos-M492T636	3''-Oxogentamicin_A2
pos-M492T287	Delcosine
pos-M492T420_2	Neomethymycin
pos-M493T562	L-Threonylcarbamoyladenylate
pos-M493T394	Rhodojaponin_IV
pos-M493T44	Glycyrrhetinate
pos-M493T683	Netilmicin
pos-M494T409	Cefotaxime
pos-M494T646	Gentamicin_A2
pos-M494T456	Terfenadine
pos-M494T729	Zygadenine
pos-M495T633	Callystatin_A
pos-M495T671	Betulinic_acid
pos-M495T706	Makisterone_B
pos-M497T370	ICI_D1694
pos-M497T259	Petunidin_3-O-glucoside
pos-M497T496	25-Hydroxy-24-epi-brassinolide
pos-M498T616	Sporidesmin_J
pos-M498T381	Cerivastatin
pos-M498T608	Deoxytubulosine
pos-M499T632	Cyclic-3,20-bis(1,2-ethanediyl_acetal)-11alpha-(acetyloxy)-5alpha,6alpha-epoxypregnane-3,20-dione
pos-M499T1016	Sarcoaldesterol_A
pos-M500T372	2'-Dehydrokanamycin_A
pos-M501T771	Triamcinolone_diacetate
pos-M501T616	Ailanthinone
pos-M502T93	Bacampicillin_hydrochloride
pos-M502T793	D-Glucosyldihydrosphingosine
pos-M503T403	Acevaltrate
pos-M503T644	Ecdysone
pos-M504T372	Sphingosyl-phosphocholine
pos-M504T570	Pederin
pos-M505T428	Catalposide
pos-M505T522	Daphnetoxin
pos-M505T1076	4'-Apo-beta,psi-caroten-4'-al
pos-M506T265	Karakin
pos-M506T411	Tobramycin
pos-M506T399	Buprenorphine
pos-M507T385	Gallopamil
pos-M507T408_2	Mucronine_A
pos-M507T716	Lupeol_acetate
pos-M508T481	Nefazodone
pos-M509T496	Mycothiol
pos-M509T1032	Tricaprilin
pos-M510T530_1	N6,N6,O-Tridemethylpuromycin-5'-phosphate
pos-M510T443	YC_170
pos-M511T351	2-O-[2-O-(alpha-D-Mannopyranosyl)-alpha-D-glucopyranosyl]-3-phospho-D-glycerate
pos-M511T298	5-Formiminotetrahydrofolate
pos-M511T454	beta-D-Glc-(1->4)-alpha-L-Rha-(1->3)-D-Glc
pos-M512T411	Hygromycin_A
pos-M513T278	Sodium_folinate
pos-M513T274	Diterpenoid_EF-D
pos-M514T450	(3-Hydroxy-4-methylanthranilyl)adenylate
pos-M514T566	13-Deoxydaunorubicin
pos-M514T795	Glutathionylspermine
pos-M514T400	N2'-Acetylgentamicin_C1a
pos-M514T557	Fexaramine
pos-M515T376	Phthalocyanine
pos-M515T626	Tetraprenyl-beta-curcumene
pos-M516T381	3-(ADP)-glycerate
pos-M516T440_3	Ciliatocholate
pos-M516T384	Cucurbitacin_S
pos-M517T532	Ajugalactone
pos-M517T309	Auricularine
pos-M518T394	Mycalamide_B
pos-M518T787	Adouetine_X
pos-M519T417	Ponceau_MX
pos-M519T991	Dithiazanine_iodide
pos-M519T409	D-Alanyl-D-alanine
pos-M519T531	Geranylgeranyl_diphosphate
pos-M519T308	alpha-Zearalenol
pos-M520T337	2-Methyl-1-hydroxypropyl-ThPP
pos-M520T395	Pelargonidin_3-O-(6-O-malonyl-beta-D-glucoside)
pos-M520T438_2	1-O-Hexadecyl-lyso-sn-glycero-3-phosphocholine
pos-M521T320	Gentamicin_X2
pos-M521T660	Neurosporaxanthin
pos-M522T698	N,N'-Diacetylchitobiose_6'-phosphate
pos-M522T526	6'-Oxokanamycin_X
pos-M522T548	Kanamycin_B
pos-M522T371	Taurolithocholate
pos-M522T1055	Oxolucidine_B
pos-M522T657	Mycinamicin_VII
pos-M522T699	Eudesobovatol_A
pos-M523T652	Mupirocin
pos-M523T316	N-tert-Butyloxycarbonyl-deacetyl-leupeptin
pos-M523T441	11-Deoxocucurbitacin_I
pos-M523T1056	Vicenistatin
pos-M524T410	Metaflumizone
pos-M524T731	Paspalicine
pos-M524T748	Iriomoteolide_1a
pos-M525T721	Hydrocortisone_cypionate
pos-M525T844	GW_7647
pos-M526T409	Myxothiazol_A
pos-M527T440	Cholesta-5,7-dien-3beta-ol_benzoate
pos-M527T896	Acetylbrowniine
pos-M528T512	OA-6129_E
pos-M528T771	Amprenavir
pos-M528T440_3	Mycinamicin_VIII
pos-M529T440_1	Noviflumuron
pos-M529T376	3-Methyl-1-hydroxybutyl-ThPP
pos-M529T781	Barringtogenol_C
pos-M530T401	Pumiloside
pos-M531T429	Curcumin_monoglucoside
pos-M531T372	Caryoptin
pos-M531T96	Argatroban
pos-M533T287	dTDP-L-olivose
pos-M533T504	Fluocinonide
pos-M533T355_2	6'-Oxo-G418
pos-M533T456	12alpha-Hydroxyamoorstatin
pos-M533T858	5beta-Cyprinolsulfate
pos-M535T375	Deoxypumiloside
pos-M535T566	Glaucarubin
pos-M535T290_2	Antibiotic_G-418
pos-M536T367_2	2'-Deoxy-5-hydroxymethylcytidine-5'-triphosphate
pos-M536T463	DAMGO
pos-M538T317	Aconine
pos-M539T366	Harrisonin
pos-M539T44	3beta-Hydroxylanostane-7,11-dione_acetate
pos-M541T444	Streptothricin_F
pos-M541T317	Sativanine_B
pos-M541T358	Hodgkinsine
pos-M541T897	2-Hexaprenyl-6-hydroxyphenol
pos-M542T415	Anopterine
pos-M542T693	Novapikromyin
pos-M543T298	Chlorhexidine
pos-M543T663	Belladonnine
pos-M544T1098	CMP-3-deoxy-D-manno-octulosonate
pos-M544T402	Puromycin_dihydrochloride
pos-M545T497	Limonoate
pos-M545T287	Gambirtannine
pos-M545T762_2	Dihydropicromycin
pos-M546T585_1	Molybdoenzyme_molybdenum_cofactor
pos-M546T394	alpha-D-Galactosyl-N-acetyllactosamine
pos-M546T965	Isorenieratene
pos-M547T512	Contignasterol
pos-M547T642	3-O-alpha-Mycarosylerythronolide_B
pos-M548T297	CDP-4-dehydro-6-deoxy-D-glucose
pos-M548T640	Ergosine
pos-M548T345	Narbomycin
pos-M548T392	7-Methylthioheptanaldoxime
pos-M549T347	GW_409544
pos-M549T450	Terconazole
pos-M549T390	Nebramycin_5'
pos-M549T353	Nebramycin_factor_4
pos-M550T347	omega-Carboxy-N-acetyl-LTE4
pos-M551T212	Pedilstatin
pos-M551T626	Milbemectin
pos-M551T667	Acetoxolone
pos-M551T1098_2	1,2-Dimyristyl-sn-glycerol
pos-M552T43	Cucurbitacin_H
pos-M553T446	Pandamine
pos-M554T871	Rhodexin_A
pos-M555T82	Carindacillin_sodium
pos-M555T383	Fusidic_acid
pos-M555T633	dl-alpha-Tocopheryl_sodium_phosphate
pos-M556T390	Batrachotoxin
pos-M557T49	Luteolin_7-O-(6''-malonylglucoside)
pos-M557T173	Undulatone
pos-M557T443_3	13-beta-D-Glucosyloxydocosanoate
pos-M557T911	Torulene
pos-M558T513	Asperlicin
pos-M558T384	DMG-MINO
pos-M559T48	Cyclic_ADP-ribose
pos-M559T351	Beclomethasone_dipropionate
pos-M559T513	Quassimarin
pos-M559T64	N-Formyl-4-amino-5-aminomethyl-2-methylpyrimidine
pos-M559T319	7beta-Hydroxytaxusin
pos-M559T358	Cyasterone
pos-M559T450	1-Linoleoylglycerophosphocholine
pos-M559T589	beta-Carotene
pos-M560T651	Terpendole_J
pos-M561T1098_1	all-trans-Phytofluene
pos-M561T533	Trilobolide
pos-M561T319	Chloramphenicol_palmitate
pos-M561T279	1-Oleoylglycerophosphocholine
pos-M561T561_2	Methanophenazine
pos-M562T606	N-Acetyl-leu-leu-leu-tyr-amide
pos-M563T481	Eriocarpin
pos-M563T444_3	Baliospermin
pos-M563T902	3-Hexaprenyl-4,5-dihydroxybenzoate
pos-M564T351	dTDP-L-mycarose
pos-M564T431	Virginiamycin_M1
pos-M564T344	Decoside
pos-M564T764	Westiellamide
pos-M564T356	ICI_164384
pos-M565T44	Thifluzamide
pos-M565T315	CMP-8-amino-3,8-dideoxy-beta-D-manno-octulosonate
pos-M566T313	Indoxacarb
pos-M566T88	11-O-Demethyl-7-methoxypradimicinone_II
pos-M566T450	Phosphoramidon
pos-M567T512	Karwinskione
pos-M567T44	Dmp_323
pos-M567T779	Pachymic_acid
pos-M568T289	dTDP-3-amino-2,3,6-trideoxy-4-keto-D-glucose
pos-M568T319	3'-Deoxydihydrostreptomycin
pos-M569T590	Xanthoaphin
pos-M569T304	3-alpha(S)-Strictosidine
pos-M569T344	Kukoamine_A
pos-M569T320	Sarmentoloside
pos-M570T83	Phaseolotoxin
pos-M571T49	Carmoisine
pos-M571T344	Cymarin
pos-M571T927	Cholesteryl-beta-D-glucoside
pos-M572T453	6,8a-Seco-6,8a-deoxy-5-oxoavermectin_''1b''_aglycone
pos-M573T401	Eucommin_A
pos-M573T406	Hordatine_A
pos-M573T819	Pancuronium
pos-M575T320	Handelin
pos-M577T369_2	AM251
pos-M578T405	Apramycin
pos-M578T406	Cucurbitacin_C
pos-M579T97	Cucurbitacin_E
pos-M580T632	Psychosine_sulfate
pos-M580T397	Protoporphyrin
pos-M580T726	Rhodoxanthin
pos-M582T320	Ergotamine
pos-M583T957	Ribosylhopane
pos-M584T606	Penitrem_B
pos-M585T1097	(2-Butylbenzofuran-3-yl)(4-hydroxy-3,5-diiodophenyl)ketone
pos-M585T803	PM-Toxin_A
pos-M586T986	HLo7
pos-M586T421	5-Oxoavermectin_''1b''_aglycone
pos-M586T511	6,8a-Seco-6,8a-deoxy-5-oxoavermectin_''1a''_aglycone
pos-M587T622	Canthaxanthin
pos-M588T93	GDP-4-dehydro-6-deoxy-D-mannose
pos-M589T44	Ginkgetin
pos-M589T435	Genipin_1-beta-gentiobioside
pos-M589T952	1-O-(1Z-Tetradecenyl)-2-(9Z-octadecenoyl)-sn-glycerol
pos-M590T80	UDP-2-acetamido-4-dehydro-2,6-dideoxyglucose
pos-M591T549	Biotinyl-5'-AMP
pos-M593T558	4,4-Difluoro-17beta-hydroxyandrost-5-en-3-one_propionate
pos-M593T952	1'-Hydroxy-gamma-carotene
pos-M594T58	Cyclochlorotine
pos-M594T924	Tiapamil
pos-M594T418	Demethyldecarbamoylnovobiocin
pos-M594T277	Butirosin_A
pos-M594T879	Pateamine
pos-M594T395	BRACO-19
pos-M596T351	GDP-3,6-dideoxy-D-galactose
pos-M597T385	IACI
pos-M597T512	Pelargonidin_3-(6-p-coumaroyl)glucoside
pos-M597T861	Cucurbitacin_B
pos-M598T248	dTDP-D-mycaminose
pos-M598T381	alpha-Ergocryptine
pos-M599T98_2	Tinyatoxin
pos-M599T299	Deferoxamine
pos-M599T922	3-Hexaprenyl-4-hydroxy-5-methoxybenzoate
pos-M600T623	Adonixanthin
pos-M601T173	100-2
pos-M603T421_2	Convallasaponin_A
pos-M603T948	Garcinol
pos-M604T322	JSTX-3
pos-M605T488	Eschscholtzxanthin
pos-M605T783	Polidocanol
pos-M606T310	Penitrem_D
pos-M607T481	dTDP-4-acetamido-4,6-dideoxy-D-glucose
pos-M607T357	Novclobiocin_104
pos-M607T679	Lappaconitine
pos-M607T717	Caracurine_V
pos-M607T860	Zeaxanthin
pos-M607T1033	3,4-Dihydroanhydrorhodovibrin
pos-M608T501	Janthitrem_C
pos-M608T888	Ubiquinone-6
pos-M609T879	15,15'-Dihydroxy-beta-carotene
pos-M610T552	21,22-Diprenylpaxilline
pos-M611T394	D-Urobilin
pos-M611T923	6,8a-Seco-6,8a-deoxy-5-oxoavermectin_''2b''_aglycone
pos-M611T893	1,1'-Dihydroxy-1,1',2,2'-tetrahydrolycopene
pos-M612T592	Z-Gly-Pro-Leu-Gly-Pro
pos-M613T924	THF-L-glutamate
pos-M613T367	Morellin
[truncated: 3,254 more rows]
