# Supplementary material for: Integrative transcriptomic and metabolomic analysis reveals the molecular basis of leaf variegation in Cymbidium ensifolium
Source: Front Plant Sci. 2026 Feb 12;17:1712811. doi: 10.3389/fpls.2026.1712811 (PMC12935976; doi:10.3389/fpls.2026.1712811)
Supplement: Supplementary Table 5 — Significantly correlated DEG-DAM pairs. [file Table5.xlsx]

## Sheet: Sheet1
Supplementary Table S5 Significantly correlated DEG-DAM pairs.
DEG-DAM	Pearson correlation coefficient	P-value	Q-value
JL009723-neg-M509T310	0.819716	0.000183424	0.0016335
JL003166-neg-M273T532	0.849299	6.16939e-05	0.000847191
JL003166-pos-M298T97	-0.804018	0.000303102	0.00224548
JL003166-neg-M795T752	-0.833363	0.000113869	0.00121337
JL003166-pos-M306T907	-0.855074	4.856e-05	0.000738786
JL027447-neg-M676T608	0.829381	0.00013142	0.00131022
JL027447-pos-M625T971_2	0.818235	0.000192708	0.00168091
JL027447-pos-M341T703	0.865079	3.12831e-05	0.000568636
JL027447-pos-M623T964	0.800814	0.000334016	0.00241005
JL027447-neg-M626T621	0.804453	0.000299094	0.00222377
JL027447-pos-M834T663	0.826517	0.00014537	0.00140495
JL004786-neg-M392T510	-0.834822	0.000107944	0.00118336
JL004786-neg-M382T569	-0.829468	0.000131014	0.00130782
JL004786-pos-M568T319	0.834869	0.000107756	0.00118336
JL004786-neg-M343T327	0.914136	1.87362e-06	8.55152e-05
JL004786-pos-M345T79	0.938397	2.297e-07	2.15918e-05
JL004786-neg-M344T327	0.895287	6.49579e-06	0.00020273
JL004786-pos-M575T320	0.842782	7.99046e-05	0.000990466
JL004786-neg-M368T758	-0.819554	0.000184423	0.00163618
JL004786-neg-M398T555	-0.810576	0.000247088	0.00198273
JL004786-neg-M298T80	0.811883	0.000237011	0.0019214
JL004786-pos-M569T320	0.834315	0.000109975	0.00118776
JL004786-pos-M365T45_1	0.862426	3.52684e-05	0.000610701
JL004786-pos-M1059T512	-0.816852	0.000201721	0.00172567
JL003847-pos-M485T592	-0.808112	0.000267044	0.00206521
JL003847-neg-M626T58	0.893739	7.11823e-06	0.000213709
JL003847-pos-M561T319	0.834706	0.000108404	0.00118336
JL003847-pos-M353T57	0.826226	0.00014685	0.00141255
JL003847-neg-M444T536	-0.888405	9.65734e-06	0.000261066
JL003847-pos-M339T638	-0.853323	5.22719e-05	0.00077918
JL003847-neg-M151T54	0.845143	7.28563e-05	0.000933885
JL027431-neg-M626T58	0.841493	8.39861e-05	0.00102815
JL027431-pos-M561T319	0.859643	3.98898e-05	0.00065672
JL027431-pos-M559T358	0.82953	0.000130724	0.00130782
JL027431-pos-M353T57	0.819936	0.000182078	0.00162819
JL027431-neg-M444T536	-0.934698	3.32561e-07	2.5999e-05
JL027431-pos-M339T638	-0.826665	0.00014462	0.00140285
JL027431-neg-M382T715	-0.834681	0.000108504	0.00118336
JL027431-pos-M250T78	0.840325	8.78272e-05	0.0010578
JL003054-pos-M593T952	0.875764	1.87959e-05	0.000411115
JL003054-pos-M589T952	0.843064	7.90331e-05	0.000983875
JL003054-neg-M676T608	0.932274	4.18944e-07	2.93694e-05
JL003054-pos-M625T971_2	0.949194	6.73964e-08	8.97833e-06
JL003054-pos-M1128T609	0.834444	0.000109456	0.00118555
JL003054-pos-M571T927	0.888329	9.69849e-06	0.000261066
JL003054-neg-M397T585	0.802366	0.000318735	0.00232815
JL003054-pos-M341T703	0.925871	7.41921e-07	4.40467e-05
JL003054-neg-M673T631	0.806415	0.000281541	0.00213549
JL003054-pos-M623T964	0.892217	7.77812e-06	0.000224509
JL003054-neg-M331T221	0.899041	5.17143e-06	0.000175251
JL003054-neg-M626T621	0.914365	1.84236e-06	8.45773e-05
JL003054-pos-M448T327	0.839471	9.07297e-05	0.00107568
JL023227-neg-M392T510	0.932911	3.9463e-07	2.87809e-05
JL023227-neg-M382T569	0.883337	1.27274e-05	0.000320049
JL023227-pos-M1128T609	0.852002	5.52243e-05	0.000793675
JL023227-pos-M559T358	-0.800882	0.00033334	0.0024081
JL023227-neg-M397T585	0.859196	4.06783e-05	0.00066226
JL023227-pos-M341T703	0.842375	8.11742e-05	0.000999924
JL023227-neg-M368T758	0.838959	9.25057e-05	0.00108454
JL023227-neg-M398T555	0.835476	0.000105371	0.00117574
JL023227-neg-M626T621	0.850221	5.94204e-05	0.000826027
JL023227-pos-M1059T512	0.866292	2.95901e-05	0.000543348
JL023227-pos-M834T663	0.871345	2.33295e-05	0.000466035
JL023227-pos-M448T327	0.834856	0.000107808	0.00118336
JL022345-pos-M593T952	0.93224	4.20307e-07	2.93694e-05
JL022345-pos-M589T952	0.904262	3.70969e-06	0.000142886
JL022345-neg-M676T608	0.904858	3.56746e-06	0.000138762
JL022345-pos-M625T971_2	0.935884	2.96064e-07	2.48764e-05
JL022345-neg-M795T752	0.851054	5.7426e-05	0.000812609
JL022345-pos-M571T927	0.859196	4.0678e-05	0.00066226
JL022345-pos-M341T703	0.885322	1.14411e-05	0.000294263
JL022345-neg-M673T631	0.908319	2.82796e-06	0.000118774
JL022345-pos-M623T964	0.809826	0.000253032	0.00200129
JL022345-neg-M331T221	0.899146	5.13785e-06	0.000174864
JL022345-neg-M626T621	0.876965	1.76989e-05	0.000394404
JL011527-neg-M384T673	0.817909	0.000194801	0.00168862
JL011527-pos-M559T358	-0.820977	0.000175809	0.0015865
JL011527-neg-M397T585	0.90517	3.49484e-06	0.000138762
JL011527-pos-M339T638	0.834122	0.000110754	0.00118982
JL011527-neg-M398T555	0.844908	7.3534e-05	0.000941045
JL011527-neg-M626T621	0.830003	0.00012854	0.00129624
JL011527-pos-M448T327	0.810153	0.000250425	0.00199885
JL011525-pos-M593T952	0.818604	0.000190356	0.00166821
JL011525-neg-M676T608	0.891126	8.28184e-06	0.000233548
JL011525-neg-M392T510	0.802684	0.000315679	0.00231445
JL011525-neg-M382T569	0.829746	0.000129724	0.00130153
JL011525-pos-M625T971_2	0.915005	1.75751e-06	8.21141e-05
JL011525-pos-M1128T609	0.874958	1.9563e-05	0.000419755
JL011525-neg-M384T673	0.859348	4.04079e-05	0.000661952
JL011525-neg-M397T585	0.896232	6.1385e-06	0.000198074
JL011525-pos-M341T703	0.895605	6.37354e-06	0.000200152
JL011525-neg-M673T631	0.806693	0.000279123	0.00212532
JL011525-neg-M398T555	0.807926	0.000268602	0.00207283
JL011525-neg-M331T221	0.805504	0.000289578	0.00217715
JL011525-neg-M626T621	0.933372	3.77727e-07	2.83877e-05
JL011525-pos-M448T327	0.892224	7.7751e-06	0.000224509
JL015111-neg-M676T608	0.820908	0.000176221	0.00158841
JL015111-neg-M392T510	0.890627	8.52122e-06	0.000238594
JL015111-neg-M382T569	0.856988	4.47558e-05	0.000700311
JL015111-pos-M625T971_2	0.835234	0.000106316	0.0011807
JL015111-pos-M341T703	0.87896	1.59942e-05	0.000372538
JL015111-neg-M398T555	0.80519	0.000292397	0.00219171
JL015111-neg-M626T621	0.817638	0.000196557	0.00169805
JL015111-pos-M1059T512	0.819492	0.000184805	0.00163773
JL015111-pos-M834T663	0.881477	1.40404e-05	0.000341117
JL015112-neg-M676T608	0.861813	3.62463e-05	0.000615486
JL015112-neg-M392T510	0.82537	0.000151286	0.00143404
JL015112-neg-M382T569	0.892157	7.8052e-06	0.000224509
JL015112-pos-M625T971_2	0.877414	1.73031e-05	0.000390392
JL015112-neg-M626T58	-0.82225	0.000168388	0.00154245
JL015112-pos-M1128T609	0.869996	2.48818e-05	0.000485104
JL015112-neg-M384T673	0.810208	0.000249992	0.00199791
JL015112-pos-M559T358	-0.816691	0.000202795	0.00172923
JL015112-neg-M397T585	0.892859	7.49396e-06	0.000219971
JL015112-pos-M341T703	0.886392	1.07932e-05	0.000284078
JL015112-neg-M398T555	0.853265	5.23993e-05	0.00077918
JL015112-neg-M626T621	0.893219	7.33854e-06	0.000217839
JL015112-pos-M834T663	0.83884	9.29251e-05	0.00108702
JL015112-pos-M448T327	0.861093	3.74232e-05	0.000632748
JL023998-neg-M392T510	-0.852522	5.40461e-05	0.000789367
JL023998-neg-M382T569	-0.809408	0.000256393	0.0020124
JL023998-pos-M568T319	0.807824	0.000269458	0.00207283
JL023998-neg-M343T327	0.925354	7.75235e-07	4.5681e-05
JL023998-pos-M345T79	0.895568	6.38783e-06	0.000200152
JL023998-neg-M344T327	0.93969	2.00745e-07	1.9569e-05
JL023998-pos-M575T320	0.805106	0.00029315	0.00219404
JL023998-neg-M374T328	0.812726	0.000230692	0.00187788
JL023998-neg-M368T758	-0.823374	0.000162055	0.00150539
JL023998-neg-M298T80	0.822958	0.000164377	0.00151981
JL023998-pos-M569T320	0.806855	0.000277723	0.0021167
JL023998-pos-M365T45_1	0.87282	2.17253e-05	0.000449066
JL023998-pos-M1059T512	-0.808223	0.000266119	0.00206168
JL013811-pos-M485T592	0.82984	0.000129289	0.00130132
JL013811-neg-M382T569	0.855369	4.79582e-05	0.000733871
JL013811-neg-M626T58	-0.811138	0.000242711	0.00195756
JL013811-pos-M561T319	-0.847774	6.56137e-05	0.000872452
JL013811-pos-M559T358	-0.87838	1.64756e-05	0.000378172
JL013811-neg-M509T310	0.803864	0.000304533	0.0022536
JL013811-neg-M444T536	0.878275	1.65633e-05	0.000379083
JL013811-neg-M368T758	0.864283	3.24374e-05	0.000583431
JL013811-neg-M398T555	0.855377	4.79412e-05	0.000733871
JL013811-pos-M255T329	0.830126	0.000127976	0.00129574
JL013811-pos-M1059T512	0.826348	0.000146227	0.00141004
JL013811-neg-M382T715	0.858809	4.13699e-05	0.000670754
JL011830-neg-M382T569	0.830582	0.000125908	0.00128612
JL011830-pos-M625T971_2	0.812764	0.00023041	0.00187786
JL011830-neg-M626T58	-0.81071	0.000246041	0.00197633
JL011830-pos-M1128T609	0.89065	8.50997e-06	0.000238594
JL011830-neg-M384T673	0.831938	0.000119914	0.00125243
JL011830-pos-M559T358	-0.885689	1.12151e-05	0.000291852
JL011830-neg-M397T585	0.913331	1.98681e-06	9.01601e-05
JL011830-pos-M339T638	0.818626	0.000190218	0.00166821
JL011830-neg-M398T555	0.840729	8.64838e-05	0.00104736
JL011830-neg-M626T621	0.904877	3.56297e-06	0.000138762
JL011830-pos-M834T663	0.83611	0.000102927	0.00116102
JL011830-pos-M448T327	0.937641	2.48214e-07	2.23123e-05
JL011830-pos-M250T78	-0.817839	0.000195252	0.00168862
JL002821-neg-M382T569	0.874981	1.95409e-05	0.000419755
JL002821-neg-M626T58	-0.841064	8.53794e-05	0.00103716
JL002821-pos-M559T358	-0.805481	0.00028979	0.00217715
JL002821-neg-M368T758	0.843645	7.72641e-05	0.00097277
JL002821-neg-M398T555	0.864198	3.25636e-05	0.000584244
JL002821-pos-M1059T512	0.838939	9.25758e-05	0.00108454
JL002821-pos-M834T663	0.821467	0.000172921	0.00157483
JL002821-neg-M151T54	-0.814787	0.000215821	0.00180713
JL017206-neg-M676T608	0.833992	0.000111282	0.00119224
JL017206-neg-M392T510	0.914496	1.82472e-06	8.45773e-05
JL017206-neg-M382T569	0.898209	5.44353e-06	0.000182903
JL017206-pos-M625T971_2	0.837345	9.82959e-05	0.00113471
JL017206-pos-M568T319	-0.871033	2.36815e-05	0.000469821
JL017206-neg-M343T327	-0.866192	2.97272e-05	0.000543348
JL017206-pos-M345T79	-0.8242	0.000157521	0.00147787
JL017206-pos-M1128T609	0.845339	7.22944e-05	0.000929701
JL017206-neg-M397T585	0.868208	2.70704e-05	0.000515347
JL017206-neg-M344T327	-0.814281	0.0002194	0.00182549
JL017206-pos-M575T320	-0.878723	1.61897e-05	0.000374879
JL017206-pos-M341T703	0.885654	1.12365e-05	0.000291852
JL017206-neg-M368T758	0.814423	0.000218394	0.00182337
JL017206-neg-M398T555	0.848674	6.32766e-05	0.000858474
JL017206-pos-M569T320	-0.882161	1.35452e-05	0.000334245
JL017206-neg-M626T621	0.860953	3.76564e-05	0.000634233
JL017206-pos-M1059T512	0.826343	0.000146254	0.00141004
JL017206-pos-M834T663	0.878514	1.63632e-05	0.000376688
JL017206-pos-M448T327	0.828872	0.000133816	0.00133177
JL004695-pos-M593T952	0.863653	3.33765e-05	0.00058957
JL004695-pos-M589T952	0.829468	0.000131014	0.00130782
JL004695-neg-M676T608	0.82458	0.000155473	0.00146669
JL004695-pos-M625T971_2	0.866209	2.97035e-05	0.000543348
JL004695-pos-M341T703	0.808919	0.00026037	0.0020255
JL004695-pos-M623T964	0.826613	0.000144881	0.00140366
JL004695-neg-M331T221	0.862893	3.45382e-05	0.000600737
JL023838-neg-M676T608	0.809478	0.000255827	0.00200996
JL023838-neg-M392T510	0.813911	0.000222046	0.00183589
JL023838-pos-M625T971_2	0.818565	0.000190605	0.00166853
JL023838-pos-M341T703	0.871049	2.36632e-05	0.000469821
JL023838-pos-M834T663	0.809931	0.000252191	0.00199968
JL000026-pos-M568T319	0.879079	1.58974e-05	0.000372495
JL000026-neg-M343T327	0.884189	1.21612e-05	0.000307771
JL000026-pos-M345T79	0.961115	1.21989e-08	2.91887e-06
JL000026-neg-M344T327	0.879289	1.57267e-05	0.00037068
JL000026-pos-M575T320	0.902464	4.16811e-06	0.000155391
JL000026-pos-M318T527	0.81195	0.000236504	0.00191926
JL000026-pos-M569T320	0.88214	1.35599e-05	0.000334245
JL000025-neg-M392T510	0.875427	1.91139e-05	0.000415767
JL000025-neg-M397T585	0.811437	0.000240414	0.001943
JL000025-pos-M569T320	-0.801047	0.000331686	0.0024029
JL000025-pos-M834T663	0.809236	0.000257785	0.00201738
JL005673-neg-M392T510	0.919439	1.2542e-06	6.57281e-05
JL005673-neg-M382T569	0.923753	8.86381e-07	5.02165e-05
JL005673-pos-M568T319	-0.852001	5.52265e-05	0.000793675
JL005673-neg-M343T327	-0.80697	0.000276728	0.00211115
JL005673-neg-M626T58	-0.836172	0.00010269	0.00116102
JL005673-pos-M1128T609	0.858002	4.28427e-05	0.000687574
JL005673-pos-M559T358	-0.843793	7.68192e-05	0.000968952
JL005673-neg-M397T585	0.875332	1.92042e-05	0.000416142
JL005673-neg-M344T327	-0.817891	0.000194921	0.00168862
JL005673-pos-M575T320	-0.862851	3.46031e-05	0.000600737
JL005673-pos-M341T703	0.819863	0.000182523	0.00162923
JL005673-neg-M368T758	0.875991	1.85839e-05	0.000408743
JL005673-neg-M398T555	0.895571	6.3866e-06	0.000200152
JL005673-neg-M298T80	-0.805792	0.000287016	0.00216614
JL005673-pos-M569T320	-0.863817	3.313e-05	0.000587852
JL005673-pos-M365T45_1	-0.814166	0.000220216	0.00183034
JL005673-neg-M626T621	0.843216	7.85683e-05	0.000982686
JL005673-pos-M1059T512	0.866869	2.88115e-05	0.000535284
JL005673-pos-M834T663	0.874142	2.03662e-05	0.00042769
JL005673-pos-M448T327	0.809031	0.000259452	0.00202234
JL009853-neg-M676T608	0.889676	8.99309e-06	0.000248285
JL009853-pos-M625T971_2	0.8936	7.17655e-06	0.000214469
JL009853-pos-M571T927	0.868623	2.65485e-05	0.000507572
JL009853-pos-M341T703	0.899851	4.9175e-06	0.000170078
JL009853-pos-M623T964	0.856258	4.61769e-05	0.000716332
JL009853-neg-M331T221	0.813694	0.000223605	0.00184685
JL009853-neg-M626T621	0.864152	3.26307e-05	0.000584244
JL009853-pos-M834T663	0.848809	6.29323e-05	0.000856748
JL008186-neg-M509T310	0.916403	1.58333e-06	7.76522e-05
JL008186-pos-M255T329	0.845288	7.24387e-05	0.000930042
JL007786-neg-M392T510	-0.822727	0.000165674	0.00152529
JL007786-pos-M568T319	0.90741	3.00844e-06	0.000123722
JL007786-neg-M343T327	0.92879	5.75523e-07	3.65177e-05
JL007786-pos-M345T79	0.907545	2.98116e-06	0.000123431
JL007786-neg-M299T60	0.89999	4.87513e-06	0.000170078
JL007786-neg-M344T327	0.819412	0.0001853	0.00163986
JL007786-pos-M575T320	0.899595	4.99655e-06	0.000171534
JL007786-pos-M318T527	0.905544	3.40924e-06	0.000138048
JL007786-pos-M569T320	0.910806	2.37963e-06	0.000103924
JL020646-neg-M392T510	-0.865049	3.13268e-05	0.000568636
JL020646-pos-M568T319	0.911407	2.28076e-06	0.000101745
JL020646-neg-M343T327	0.896148	6.16944e-06	0.000198074
JL020646-pos-M345T79	0.88782	9.97683e-06	0.000266139
JL020646-neg-M299T60	0.844087	7.59421e-05	0.000959525
JL020646-neg-M344T327	0.827446	0.000140714	0.00138521
JL020646-pos-M575T320	0.915163	1.73704e-06	8.21141e-05
JL020646-pos-M318T527	0.838375	9.45668e-05	0.00110295
JL020646-neg-M368T758	-0.813219	0.000227063	0.0018676
JL020646-pos-M569T320	0.915172	1.73581e-06	8.21141e-05
JL005257-neg-M382T569	0.841395	8.4303e-05	0.00102884
JL005257-pos-M834T663	0.847766	6.56328e-05	0.000872452
JL019441-pos-M568T319	0.914393	1.83864e-06	8.45773e-05
JL019441-neg-M343T327	0.8471	6.74095e-05	0.00089155
JL019441-pos-M345T79	0.916	1.63195e-06	7.95427e-05
JL019441-neg-M626T58	0.86395	3.29313e-05	0.000585643
JL019441-neg-M299T60	0.91079	2.38225e-06	0.000103924
JL019441-neg-M344T327	0.808558	0.000263334	0.00204453
JL019441-pos-M575T320	0.943392	1.34201e-07	1.48036e-05
JL019441-pos-M318T527	0.902732	4.09696e-06	0.000154995
JL019441-pos-M569T320	0.92998	5.17329e-07	3.43263e-05
JL019441-pos-M365T45_1	0.82706	0.000142635	0.00139172
JL012942-neg-M676T608	0.8533	5.23214e-05	0.00077918
JL012942-neg-M382T569	0.849524	6.11331e-05	0.000844936
JL012942-pos-M625T971_2	0.867888	2.74787e-05	0.00051907
JL012942-pos-M1128T609	0.849202	6.19379e-05	0.000849065
JL012942-pos-M559T358	-0.825765	0.000149226	0.00142134
JL012942-neg-M397T585	0.920029	1.19744e-06	6.37124e-05
JL012942-pos-M341T703	0.8572	4.43503e-05	0.000696318
JL012942-neg-M398T555	0.845548	7.16994e-05	0.00092602
JL012942-neg-M626T621	0.897179	5.79705e-06	0.000190723
JL012942-pos-M834T663	0.879801	1.53178e-05	0.00036378
JL012942-pos-M448T327	0.894159	6.94474e-06	0.000209772
JL010296-neg-M676T608	0.853052	5.28671e-05	0.00078209
JL010296-neg-M392T510	0.829759	0.000129661	0.00130153
JL010296-pos-M625T971_2	0.83557	0.000105006	0.0011744
JL010296-pos-M298T97	0.821391	0.000173369	0.00157528
JL010296-neg-M397T585	0.836342	0.000102044	0.00115933
JL010296-pos-M657T958	0.811348	0.000241093	0.00194649
JL010296-pos-M341T703	0.866431	2.94006e-05	0.000541656
JL010296-neg-M673T631	0.806991	0.000276549	0.00211115
JL010296-neg-M626T621	0.871307	2.33726e-05	0.000466035
JL010296-pos-M834T663	0.813925	0.000221943	0.00183589
JL010296-pos-M448T327	0.810387	0.000248578	0.00198862
JL015669-neg-M392T510	-0.83613	0.000102851	0.00116102
JL015669-pos-M568T319	0.93494	3.24811e-07	2.5999e-05
JL015669-neg-M343T327	0.959711	1.53102e-08	3.19377e-06
JL015669-pos-M345T79	0.949809	6.23605e-08	8.48963e-06
JL015669-neg-M299T60	0.854434	4.98905e-05	0.000751785
JL015669-neg-M344T327	0.87707	1.76056e-05	0.000394404
JL015669-pos-M575T320	0.927874	6.23974e-07	3.84914e-05
JL015669-pos-M318T527	0.872306	2.22738e-05	0.00045537
JL015669-neg-M374T328	0.819058	0.000187501	0.00165235
JL015669-pos-M569T320	0.931858	4.35529e-07	3.01661e-05
JL015669-pos-M365T45_1	0.813443	0.00022543	0.00185893
JL015092-neg-M382T569	0.852329	5.44801e-05	0.000792067
JL015092-pos-M345T79	-0.801768	0.000324553	0.00236409
JL015092-neg-M626T58	-0.875129	1.93987e-05	0.000418502
JL015092-pos-M1128T609	0.843035	7.91237e-05	0.000983875
JL015092-pos-M561T319	-0.831095	0.000123611	0.00127419
JL015092-neg-M384T673	0.938148	2.35671e-07	2.18924e-05
JL015092-pos-M559T358	-0.837018	9.95045e-05	0.00114046
JL015092-neg-M397T585	0.809656	0.000254392	0.00200555
JL015092-pos-M339T638	0.804184	0.000301566	0.00223793
JL015092-neg-M398T555	0.821799	0.00017099	0.00156085
JL015092-pos-M448T327	0.850256	5.9335e-05	0.000826027
JL007352-neg-M392T510	-0.801045	0.000331708	0.0024029
JL007352-neg-M382T569	-0.85686	4.50039e-05	0.000702274
JL007352-pos-M568T319	0.809642	0.000254503	0.00200555
JL007352-pos-M345T79	0.859658	3.98642e-05	0.00065672
JL007352-neg-M626T58	0.938711	2.22368e-07	2.11545e-05
JL007352-pos-M1128T609	-0.843188	7.86547e-05	0.000982686
JL007352-pos-M561T319	0.901523	4.426e-06	0.000159789
JL007352-neg-M384T673	-0.846996	6.76896e-05	0.000892282
JL007352-pos-M559T358	0.89304	7.41537e-06	0.000218477
JL007352-neg-M397T585	-0.845988	7.04594e-05	0.000921105
JL007352-neg-M344T327	0.834357	0.000109805	0.0011877
JL007352-pos-M575T320	0.869482	2.54959e-05	0.000492214
JL007352-pos-M353T57	0.818699	0.00018976	0.00166668
JL007352-neg-M444T536	-0.848539	6.36216e-05	0.000858729
JL007352-pos-M339T638	-0.862036	3.58871e-05	0.000613573
JL007352-neg-M368T758	-0.837652	9.71721e-05	0.00112834
JL007352-neg-M398T555	-0.863448	3.36864e-05	0.000590605
JL007352-pos-M569T320	0.830287	0.000127241	0.00129574
JL007352-pos-M365T45_1	0.850424	5.89302e-05	0.000823562
JL007352-pos-M834T663	-0.81521	0.00021287	0.00179001
JL007352-pos-M448T327	-0.862028	3.59006e-05	0.000613573
JL007352-neg-M151T54	0.850682	5.83085e-05	0.000820684
JL007352-pos-M250T78	0.840229	8.815e-05	0.0010578
JL024451-neg-M382T569	0.809507	0.000255594	0.00200996
JL024451-neg-M368T758	0.834598	0.000108837	0.0011851
JL024451-pos-M1059T512	0.848364	6.40734e-05	0.000860414
JL024450-neg-M392T510	0.874668	1.98455e-05	0.000423302
JL024450-neg-M382T569	0.871643	2.29982e-05	0.00046378
JL024450-neg-M368T758	0.888799	9.4472e-06	0.00025634
JL024450-neg-M398T555	0.844795	7.38622e-05	0.000942043
JL024450-pos-M1059T512	0.908379	2.81638e-06	0.000118774
JL024450-pos-M834T663	0.874817	1.96999e-05	0.000421547
JL021501-neg-M384T673	0.816817	0.000201952	0.00172577
JL012890-neg-M392T510	0.813428	0.000225539	0.00185893
JL012890-neg-M382T569	0.830102	0.000128085	0.00129574
JL012890-neg-M368T758	0.847989	6.50473e-05	0.000869059
JL012890-neg-M398T555	0.835919	0.000103659	0.00116264
JL012890-pos-M1059T512	0.855566	4.75591e-05	0.000730597
JL012890-pos-M834T663	0.839755	8.9756e-05	0.00106734
JL012891-pos-M561T319	-0.827309	0.000141393	0.0013864
JL012891-pos-M353T57	-0.819666	0.000183732	0.0016335
JL012891-neg-M444T536	0.807853	0.000269216	0.00207283
JL003622-pos-M593T952	0.943616	1.30862e-07	1.48036e-05
JL003622-pos-M589T952	0.915906	1.64345e-06	7.96117e-05
JL003622-neg-M676T608	0.952642	4.30394e-08	6.66351e-06
JL003622-pos-M625T971_2	0.964677	6.59018e-09	2.26244e-06
JL003622-neg-M795T752	0.831597	0.000121398	0.00126293
JL003622-pos-M571T927	0.936372	2.82039e-07	2.44374e-05
JL003622-pos-M341T703	0.950787	5.50033e-08	7.89648e-06
JL003622-neg-M673T631	0.860733	3.80238e-05	0.000637444
JL003622-pos-M623T964	0.966561	4.63549e-09	2.15305e-06
JL003622-neg-M331T221	0.966728	4.48947e-09	2.15305e-06
JL003622-neg-M626T621	0.876872	1.77822e-05	0.000394404
JL016864-neg-M676T608	0.905765	3.35971e-06	0.000136744
JL016864-neg-M392T510	0.907877	2.91448e-06	0.00012176
JL016864-neg-M382T569	0.848542	6.36151e-05	0.000858729
JL016864-pos-M625T971_2	0.894703	6.72504e-06	0.000207224
JL016864-pos-M1128T609	0.930153	5.09279e-07	3.40786e-05
JL016864-pos-M559T358	-0.834764	0.000108175	0.00118336
JL016864-neg-M397T585	0.92874	5.78104e-07	3.65177e-05
JL016864-pos-M575T320	-0.806527	0.000280561	0.00213216
JL016864-pos-M341T703	0.928389	5.96311e-07	3.73688e-05
JL016864-neg-M398T555	0.836603	0.000101058	0.00115311
JL016864-pos-M569T320	-0.813144	0.000227608	0.00186819
JL016864-neg-M626T621	0.957179	2.26138e-08	4.15252e-06
JL016864-pos-M1059T512	0.834948	0.000107445	0.00118336
JL016864-pos-M834T663	0.857584	4.36233e-05	0.000693267
JL016864-pos-M448T327	0.919978	1.20227e-06	6.37124e-05
JL022867-pos-M561T319	-0.85655	4.56039e-05	0.000709895
JL022867-neg-M384T673	0.87963	1.54538e-05	0.000365338
JL022867-pos-M559T358	-0.834929	0.000107519	0.00118336
JL022867-pos-M250T78	-0.833826	0.000111961	0.00119593
JL006667-neg-M392T510	0.870955	2.37705e-05	0.000470406
JL006667-neg-M382T569	0.868196	2.70857e-05	0.000515347
JL006667-pos-M568T319	-0.840564	8.70293e-05	0.00105235
JL006667-neg-M343T327	-0.823647	0.000160544	0.00149664
JL006667-pos-M345T79	-0.830693	0.000125406	0.00128431
JL006667-pos-M1128T609	0.836491	0.00010148	0.00115626
JL006667-neg-M397T585	0.831018	0.000123954	0.0012744
JL006667-pos-M575T320	-0.858109	4.26453e-05	0.000685798
JL006667-neg-M368T758	0.837366	9.82189e-05	0.00113471
JL006667-neg-M398T555	0.82299	0.000164199	0.00151981
JL006667-pos-M569T320	-0.852388	5.43468e-05	0.000791738
JL006667-pos-M1059T512	0.834184	0.000110504	0.00118982
JL006667-pos-M834T663	0.866412	2.94271e-05	0.000541656
JL006667-pos-M448T327	0.815437	0.000211301	0.00178061
JL022892-pos-M448T327	0.82598	0.000148114	0.00141759
JL018129-pos-M298T97	0.830049	0.000128327	0.00129574
JL018129-pos-M657T958	0.923699	8.90364e-07	5.02165e-05
JL003935-neg-M626T621	0.816355	0.000205042	0.00174275
JL003935-pos-M448T327	0.803058	0.000312106	0.00229673
JL023955-pos-M345T79	0.85567	4.73482e-05	0.000729713
JL023955-neg-M626T58	0.905047	3.52326e-06	0.000138762
JL023955-pos-M561T319	0.805686	0.000287961	0.00216753
JL023955-neg-M344T327	0.816733	0.000202513	0.00172869
JL023955-pos-M575T320	0.806193	0.00028348	0.00214402
JL023955-pos-M365T45_1	0.809112	0.000258791	0.00201937
JL023955-neg-M151T54	0.839922	8.91889e-05	0.0010668
JL018579-neg-M676T608	0.857801	4.32176e-05	0.000690782
JL018579-neg-M392T510	0.86302	3.43407e-05	0.000599899
JL018579-neg-M382T569	0.834545	0.000109051	0.0011851
JL018579-pos-M625T971_2	0.872525	2.20386e-05	0.000452414
JL018579-neg-M397T585	0.810722	0.000245947	0.00197633
JL018579-pos-M341T703	0.904478	3.65774e-06	0.000141576
JL018579-neg-M626T621	0.851718	5.58768e-05	0.000799281
JL018579-pos-M834T663	0.867918	2.74404e-05	0.00051907
JL016722-neg-M676T608	0.883561	1.2577e-05	0.000317278
JL016722-pos-M625T971_2	0.889103	9.28767e-06	0.000255181
JL016722-neg-M795T752	0.841539	8.38371e-05	0.00102792
JL016722-pos-M1128T609	0.877412	1.73046e-05	0.000390392
JL016722-pos-M571T927	0.845653	7.14012e-05	0.00092602
JL016722-neg-M397T585	0.842448	8.09446e-05	0.000998654
JL016722-pos-M341T703	0.867027	2.86015e-05	0.000533895
JL016722-neg-M673T631	0.809335	0.000256981	0.00201502
JL016722-pos-M306T907	0.824368	0.000156615	0.00147569
JL016722-neg-M626T621	0.929403	5.44885e-07	3.55571e-05
JL016722-pos-M448T327	0.919126	1.28529e-06	6.65798e-05
JL008773-pos-M1128T609	0.804501	0.000298653	0.00222259
JL008773-neg-M384T673	0.846752	6.83511e-05	0.0008995
JL008773-pos-M339T638	0.847382	6.66519e-05	0.000884509
JL008773-pos-M448T327	0.833192	0.000114583	0.00121769
JL004499-neg-M626T58	0.835956	0.000103515	0.00116264
JL004499-pos-M561T319	0.890234	8.71358e-06	0.000243118
JL004499-neg-M384T673	-0.834529	0.000109114	0.0011851
JL004499-pos-M559T358	0.842705	8.01441e-05	0.000991877
JL004499-neg-M444T536	-0.911514	2.26347e-06	0.000101548
JL004499-pos-M339T638	-0.86641	2.94289e-05	0.000541656
JL004499-neg-M382T715	-0.823919	0.000159052	0.00148801
JL004499-pos-M250T78	0.872578	2.19818e-05	0.000452414
JL018564-neg-M382T569	0.860584	3.82751e-05	0.000640297
JL024247-pos-M568T319	0.911063	2.33683e-06	0.000103081
JL024247-neg-M343T327	0.891828	7.95468e-06	0.000227573
JL024247-pos-M345T79	0.922101	1.01476e-06	5.60319e-05
JL024247-neg-M299T60	0.93906	2.14445e-07	2.06495e-05
JL024247-neg-M344T327	0.817341	0.000198496	0.00171293
JL024247-pos-M575T320	0.917644	1.44103e-06	7.34086e-05
JL024247-pos-M318T527	0.937623	2.48668e-07	2.23123e-05
JL024247-pos-M569T320	0.915052	1.75135e-06	8.21141e-05
JL006441-neg-M436T805	0.809664	0.000254327	0.00200555
JL006440-neg-M436T805	0.806997	0.000276493	0.00211115
JL003971-neg-M676T608	0.816474	0.000204245	0.00173784
JL003971-pos-M625T971_2	0.843084	7.89733e-05	0.000983875
JL003971-pos-M1128T609	0.807672	0.000270739	0.00207953
JL003971-neg-M397T585	0.836376	0.000101914	0.00115933
JL003971-pos-M341T703	0.823053	0.000163844	0.00151844
JL003971-neg-M626T621	0.85928	4.05282e-05	0.00066226
JL003971-pos-M834T663	0.848417	6.39358e-05	0.000860029
JL003971-pos-M448T327	0.837247	9.86574e-05	0.00113557
JL018019-pos-M593T952	0.897425	5.71081e-06	0.00018953
JL018019-pos-M589T952	0.864407	3.22556e-05	0.000581484
JL018019-neg-M676T608	0.943161	1.37728e-07	1.48036e-05
JL018019-pos-M625T971_2	0.967437	3.90902e-09	2.15305e-06
JL018019-neg-M795T752	0.827355	0.000141164	0.00138636
JL018019-pos-M571T927	0.896961	5.874e-06	0.000192453
JL018019-neg-M397T585	0.839838	8.94749e-05	0.0010668
JL018019-pos-M341T703	0.933612	3.69206e-07	2.80312e-05
JL018019-neg-M673T631	0.885359	1.1418e-05	0.000294263
JL018019-pos-M623T964	0.845372	7.21994e-05	0.000929701
JL018019-neg-M331T221	0.894483	6.81333e-06	0.000207715
JL018019-neg-M626T621	0.924199	8.54164e-07	4.8873e-05
JL018019-pos-M834T663	0.840236	8.8127e-05	0.0010578
JL018019-pos-M448T327	0.816888	0.000201481	0.00172548
JL000574-neg-M392T510	0.814065	0.000220944	0.00183061
JL000574-neg-M382T569	0.848446	6.38615e-05	0.000860029
JL000574-pos-M559T358	-0.804736	0.000296505	0.00221077
JL000574-neg-M509T310	0.802528	0.000317178	0.00232322
JL000574-neg-M368T758	0.901718	4.37151e-06	0.000159789
JL000574-neg-M398T555	0.848233	6.44132e-05	0.000862045
JL000574-pos-M255T329	0.819203	0.000186597	0.00164622
JL000574-pos-M1059T512	0.876682	1.79525e-05	0.000397067
JL000574-pos-M834T663	0.814382	0.000218685	0.00182337
JL000573-pos-M485T592	0.805172	0.000292561	0.00219171
JL000573-neg-M382T569	0.816533	0.000203851	0.00173636
JL000573-pos-M559T358	-0.821014	0.000175592	0.00158635
JL000573-neg-M509T310	0.826914	0.000143363	0.0013958
JL000573-neg-M444T536	0.803557	0.000307397	0.00227266
JL000573-neg-M368T758	0.90304	4.01636e-06	0.000153204
JL000573-neg-M398T555	0.840143	8.84392e-05	0.00105966
JL000573-pos-M255T329	0.84931	6.16678e-05	0.000847191
JL000573-pos-M1059T512	0.874569	1.99428e-05	0.000423302
JL007971-neg-M626T621	0.800259	0.000339626	0.00244679
JL007971-pos-M448T327	0.821402	0.000173303	0.00157528
JL011464-pos-M593T952	0.830888	0.000124534	0.00127757
JL011464-neg-M676T608	0.930907	4.75461e-07	3.26456e-05
JL011464-neg-M392T510	0.862116	3.57601e-05	0.000613573
JL011464-pos-M625T971_2	0.936656	2.74165e-07	2.40534e-05
JL011464-pos-M1128T609	0.877811	1.69583e-05	0.000385887
JL011464-pos-M571T927	0.827536	0.000140271	0.00138365
JL011464-neg-M397T585	0.860766	3.79678e-05	0.000637444
JL011464-pos-M341T703	0.949832	6.21807e-08	8.48963e-06
JL011464-neg-M673T631	0.832503	0.000117488	0.00123691
JL011464-neg-M331T221	0.821319	0.00017379	0.0015773
JL011464-neg-M626T621	0.948391	7.44857e-08	9.33554e-06
JL011464-pos-M834T663	0.833021	0.000115295	0.00122047
JL011464-pos-M448T327	0.854524	4.97031e-05	0.000751785
JL011465-pos-M593T952	0.866907	2.87608e-05	0.000535284
JL011465-pos-M589T952	0.834998	0.000107248	0.00118336
JL011465-neg-M676T608	0.926337	7.12957e-07	4.28344e-05
JL011465-neg-M392T510	0.833797	0.000112081	0.00119593
JL011465-pos-M625T971_2	0.943096	1.38737e-07	1.48036e-05
JL011465-pos-M1128T609	0.826808	0.000143895	0.00139753
JL011465-pos-M571T927	0.836785	0.000100375	0.00114697
JL011465-neg-M397T585	0.837303	9.84498e-05	0.00113483
JL011465-pos-M341T703	0.940154	1.91136e-07	1.88651e-05
JL011465-neg-M673T631	0.857343	4.40792e-05	0.000694709
JL011465-neg-M331T221	0.849534	6.11074e-05	0.000844936
JL011465-neg-M626T621	0.927744	6.311e-07	3.86292e-05
JL011465-pos-M834T663	0.837448	9.79178e-05	0.00113366
JL011465-pos-M448T327	0.826057	0.000147717	0.00141722
JL025809-pos-M568T319	0.85444	4.98785e-05	0.000751785
JL025809-neg-M343T327	0.9578	2.0598e-08	3.92579e-06
JL025809-pos-M345T79	0.962458	9.73962e-09	2.56347e-06
JL025809-neg-M344T327	0.912908	2.04858e-06	9.2432e-05
JL025809-pos-M575T320	0.851612	5.61215e-05	0.000801329
JL025809-pos-M318T527	0.824174	0.000157667	0.00147787
JL025809-neg-M374T328	0.915281	1.72188e-06	8.21141e-05
JL025809-neg-M298T80	0.845522	7.17736e-05	0.00092602
JL025809-pos-M569T320	0.852613	5.38424e-05	0.000789367
JL025809-pos-M365T45_1	0.848763	6.30482e-05	0.000856848
JL004870-pos-M339T638	0.821105	0.00017505	0.00158508
JL023949-pos-M593T952	0.951516	5.00074e-08	7.50175e-06
JL023949-pos-M589T952	0.92116	1.09461e-06	5.96074e-05
JL023949-neg-M676T608	0.935527	3.06669e-07	2.5489e-05
JL023949-pos-M625T971_2	0.948585	7.2714e-08	9.26048e-06
JL023949-neg-M795T752	0.851424	5.65585e-05	0.00080466
JL023949-pos-M571T927	0.951464	5.03537e-08	7.50175e-06
JL023949-pos-M341T703	0.902238	4.22887e-06	0.00015585
JL023949-neg-M673T631	0.867675	2.77533e-05	0.000523007
JL023949-pos-M623T964	0.961329	1.1775e-08	2.90548e-06
JL023949-neg-M331T221	0.974568	7.97642e-10	1.24256e-06
JL023949-neg-M626T621	0.851889	5.54835e-05	0.000795096
JL019801-neg-M676T608	0.896015	6.21903e-06	0.000198807
JL019801-neg-M392T510	0.876191	1.83992e-05	0.000405811
JL019801-neg-M382T569	0.839417	9.09156e-05	0.00107627
JL019801-pos-M625T971_2	0.902387	4.18855e-06	0.000155391
JL019801-pos-M1128T609	0.829822	0.000129374	0.00130132
JL019801-pos-M571T927	0.817938	0.000194616	0.00168862
JL019801-neg-M397T585	0.873	2.15364e-05	0.000447504
JL019801-pos-M341T703	0.927447	6.477e-07	3.93403e-05
JL019801-neg-M398T555	0.800794	0.00033422	0.00241005
JL019801-neg-M626T621	0.901511	4.42945e-06	0.000159789
JL019801-pos-M834T663	0.894744	6.70861e-06	0.000207224
JL019801-pos-M448T327	0.831806	0.000120486	0.00125509
JL019843-neg-M392T510	-0.8277	0.000139468	0.00137827
JL019843-neg-M382T569	-0.852553	5.39769e-05	0.000789367
JL019843-pos-M568T319	0.889731	8.96542e-06	0.000248285
JL019843-neg-M343T327	0.832187	0.000118837	0.00124613
JL019843-pos-M345T79	0.910458	2.43843e-06	0.000105212
JL019843-neg-M626T58	0.888288	9.72054e-06	0.000261066
JL019843-pos-M1128T609	-0.839204	9.1654e-05	0.00107854
JL019843-pos-M561T319	0.855124	4.8458e-05	0.000738658
JL019843-neg-M384T673	-0.803279	0.000310012	0.00228558
JL019843-pos-M559T358	0.880624	1.46795e-05	0.000351392
JL019843-neg-M397T585	-0.817017	0.000200631	0.00172284
JL019843-neg-M299T60	0.8141	0.000220693	0.00183046
JL019843-neg-M344T327	0.857582	4.3628e-05	0.000693267
JL019843-pos-M575T320	0.930641	4.87194e-07	3.31628e-05
JL019843-pos-M339T638	-0.822304	0.00016808	0.00154142
JL019843-pos-M318T527	0.808044	0.000267616	0.00206761
JL019843-neg-M368T758	-0.839504	9.06158e-05	0.00107568
JL019843-neg-M398T555	-0.848967	6.25301e-05	0.000852742
JL019843-pos-M569T320	0.902403	4.18446e-06	0.000155391
JL019843-pos-M365T45_1	0.882596	1.32381e-05	0.000330786
JL019843-pos-M448T327	-0.83326	0.000114297	0.00121629
JL025836-neg-M392T510	-0.874449	2.00611e-05	0.000423536
JL025836-neg-M382T569	-0.831418	0.000122183	0.00126941
JL025836-pos-M568T319	0.881526	1.40049e-05	0.000341117
JL025836-neg-M343T327	0.881982	1.36734e-05	0.000335296
JL025836-pos-M345T79	0.90952	2.60346e-06	0.000111723
JL025836-neg-M344T327	0.863603	3.34508e-05	0.00058957
JL025836-pos-M575T320	0.891156	8.26782e-06	0.000233548
JL025836-neg-M368T758	-0.849493	6.12087e-05	0.000844936
JL025836-neg-M398T555	-0.825	0.000153233	0.00144902
JL025836-pos-M569T320	0.881748	1.38428e-05	0.000338399
JL025836-pos-M365T45_1	0.801442	0.000327764	0.00238528
JL025836-pos-M1059T512	-0.8505	5.8745e-05	0.000823405
JL026126-neg-M392T510	-0.824214	0.000157449	0.00147787
JL026126-pos-M568T319	0.904933	3.54979e-06	0.000138762
JL026126-neg-M343T327	0.969766	2.42714e-09	1.70044e-06
JL026126-pos-M345T79	0.964003	7.43918e-09	2.29559e-06
JL026126-neg-M299T60	0.810477	0.000247865	0.00198694
JL026126-neg-M344T327	0.917195	1.49118e-06	7.49958e-05
JL026126-pos-M575T320	0.901503	4.43185e-06	0.000159789
JL026126-pos-M318T527	0.837609	9.73289e-05	0.0011285
JL026126-neg-M374T328	0.87591	1.86596e-05	0.000409266
JL026126-neg-M298T80	0.830072	0.000128224	0.00129574
JL026126-pos-M569T320	0.90271	4.10257e-06	0.000154995
JL026126-pos-M365T45_1	0.858424	4.2068e-05	0.000677896
JL012135-pos-M593T952	0.859947	3.93633e-05	0.000651986
JL012135-pos-M589T952	0.818806	0.000189083	0.00166299
JL012135-neg-M676T608	0.924933	8.03231e-07	4.62942e-05
JL012135-pos-M625T971_2	0.946207	9.70016e-08	1.17992e-05
JL012135-pos-M571T927	0.861657	3.64987e-05	0.000618441
JL012135-neg-M397T585	0.828292	0.000136587	0.00135489
JL012135-pos-M341T703	0.92966	5.32458e-07	3.50357e-05
JL012135-neg-M673T631	0.803487	0.000308056	0.0022754
JL012135-pos-M623T964	0.850869	5.78638e-05	0.000815879
JL012135-neg-M331T221	0.871619	2.30246e-05	0.00046378
JL012135-neg-M626T621	0.900935	4.59404e-06	0.000163514
JL012135-pos-M834T663	0.878883	1.60576e-05	0.000372913
JL006820-neg-M392T510	0.916999	1.51353e-06	7.56383e-05
JL006820-neg-M382T569	0.841158	8.50724e-05	0.00103503
JL006820-neg-M343T327	-0.805755	0.000287348	0.00216614
JL006820-neg-M397T585	0.83402	0.00011117	0.00119224
JL006820-neg-M368T758	0.854645	4.94499e-05	0.000749437
JL006820-neg-M398T555	0.841911	8.26426e-05	0.00101485
JL006820-pos-M569T320	-0.802845	0.000314137	0.00230737
JL006820-pos-M1059T512	0.917782	1.42584e-06	7.31067e-05
JL006820-pos-M834T663	0.934781	3.29882e-07	2.5999e-05
JL007119-neg-M392T510	0.816006	0.000207404	0.00175562
JL007119-neg-M382T569	0.864854	3.16069e-05	0.000571095
JL007119-neg-M368T758	0.817894	0.000194898	0.00168862
JL007119-neg-M398T555	0.860283	3.87861e-05	0.000647474
JL007119-pos-M1059T512	0.841204	8.49219e-05	0.00103479
JL007119-neg-M382T715	0.811439	0.000240396	0.001943
JL020208-pos-M593T952	0.844809	7.38207e-05	0.000942043
JL020208-pos-M589T952	0.818479	0.000191152	0.00167147
JL020208-neg-M676T608	0.953342	3.91386e-08	6.18077e-06
JL020208-pos-M625T971_2	0.960851	1.27401e-08	2.95871e-06
JL020208-pos-M298T97	0.831325	0.00012259	0.00127108
JL020208-neg-M795T752	0.852289	5.457e-05	0.000792067
JL020208-pos-M1128T609	0.849146	6.20794e-05	0.00084953
JL020208-pos-M571T927	0.93042	4.97087e-07	3.3547e-05
JL020208-neg-M397T585	0.872264	2.23187e-05	0.00045537
JL020208-pos-M341T703	0.929145	5.57612e-07	3.5796e-05
JL020208-neg-M673T631	0.875429	1.91118e-05	0.000415767
JL020208-pos-M623T964	0.850272	5.92974e-05	0.000826027
JL020208-neg-M331T221	0.869744	2.51808e-05	0.000488404
JL020208-neg-M626T621	0.95475	3.21809e-08	5.29376e-06
JL020208-pos-M834T663	0.827272	0.000141576	0.0013864
JL020208-pos-M448T327	0.893101	7.38889e-06	0.000218477
JL015978-pos-M593T952	0.849408	6.14206e-05	0.000846383
JL015978-pos-M589T952	0.820409	0.000179204	0.00160431
JL015978-neg-M676T608	0.879039	1.59295e-05	0.000372495
JL015978-pos-M625T971_2	0.878215	1.6614e-05	0.000379144
JL015978-pos-M571T927	0.882101	1.35882e-05	0.000334245
JL015978-pos-M341T703	0.892126	7.81916e-06	0.000224509
JL015978-pos-M623T964	0.962049	1.04404e-08	2.65928e-06
JL015978-neg-M331T221	0.905181	3.49219e-06	0.000138762
JL024060-neg-M382T569	-0.810065	0.000251122	0.00199885
JL024060-pos-M568T319	0.88221	1.35103e-05	0.000334245
JL024060-neg-M343T327	0.869856	2.50478e-05	0.000487136
JL024060-pos-M345T79	0.932685	4.03121e-07	2.89367e-05
JL024060-neg-M626T58	0.867064	2.85524e-05	0.000533895
JL024060-neg-M299T60	0.882745	1.31339e-05	0.000329224
JL024060-pos-M575T320	0.903251	3.96193e-06	0.000151861
JL024060-pos-M318T527	0.880186	1.50164e-05	0.000358215
JL024060-neg-M398T555	-0.807575	0.000271565	0.00208384
JL024060-pos-M569T320	0.892175	7.79707e-06	0.000224509
JL024060-pos-M365T45_1	0.848616	6.34247e-05	0.000858729
JL024060-neg-M151T54	0.809235	0.000257793	0.00201738
JL008521-pos-M1128T609	0.838398	9.4487e-05	0.00110295
JL008521-neg-M626T621	0.807807	0.000269604	0.00207283
JL014616-neg-M392T510	-0.876919	1.77402e-05	0.000394404
JL014616-pos-M568T319	0.901319	4.48378e-06	0.000160927
JL014616-neg-M343T327	0.953494	3.83289e-08	6.17644e-06
JL014616-pos-M345T79	0.934532	3.37949e-07	2.61613e-05
JL014616-neg-M344T327	0.880721	1.46057e-05	0.000351392
JL014616-pos-M575T320	0.894542	6.78952e-06	0.000207715
JL014616-pos-M318T527	0.805737	0.000287502	0.00216614
JL014616-neg-M368T758	-0.818252	0.000192599	0.00168091
JL014616-pos-M569T320	0.899802	4.9326e-06	0.000170078
JL014616-pos-M365T45_1	0.801158	0.000330578	0.00239912
JL014616-pos-M1059T512	-0.808384	0.000264776	0.0020537
JL014617-neg-M392T510	-0.855822	4.70437e-05	0.000728347
JL014617-neg-M382T569	-0.888853	9.41874e-06	0.00025634
JL014617-neg-M343T327	0.824152	0.000157782	0.00147787
JL014617-pos-M345T79	0.879771	1.53418e-05	0.00036378
JL014617-neg-M626T58	0.875298	1.92365e-05	0.000416142
JL014617-pos-M559T358	0.862373	3.53525e-05	0.000610817
JL014617-neg-M397T585	-0.820591	0.00017811	0.00159995
JL014617-neg-M344T327	0.830475	0.000126388	0.00128935
JL014617-pos-M575T320	0.802372	0.000318676	0.00232815
JL014617-neg-M368T758	-0.856516	4.56721e-05	0.000709895
JL014617-neg-M398T555	-0.876893	1.77634e-05	0.000394404
JL014617-pos-M365T45_1	0.835242	0.000106288	0.0011807
JL014617-pos-M1059T512	-0.863432	3.37109e-05	0.000590605
JL014617-pos-M448T327	-0.832747	0.00011645	0.00122926
JL014617-neg-M151T54	0.805019	0.000293941	0.00219747
JL014618-neg-M392T510	-0.833895	0.000111679	0.00119488
JL014618-neg-M382T569	-0.872167	2.24246e-05	0.000456353
JL014618-pos-M568T319	0.811783	0.000237771	0.00192558
JL014618-pos-M345T79	0.88505	1.16106e-05	0.000296691
JL014618-neg-M626T58	0.934988	3.23312e-07	2.5999e-05
JL014618-pos-M1128T609	-0.863653	3.33755e-05	0.00058957
JL014618-pos-M561T319	0.858552	4.18335e-05	0.000676546
JL014618-pos-M559T358	0.894396	6.84826e-06	0.000207976
JL014618-neg-M397T585	-0.863988	3.28738e-05	0.000585643
JL014618-neg-M344T327	0.820648	0.000177773	0.00159995
JL014618-pos-M575T320	0.860944	3.76716e-05	0.000634233
JL014618-neg-M444T536	-0.82181	0.000170927	0.00156085
JL014618-pos-M339T638	-0.844666	7.42354e-05	0.000942384
JL014618-neg-M368T758	-0.852505	5.4084e-05	0.000789367
JL014618-neg-M398T555	-0.87015	2.47004e-05	0.000483794
JL014618-pos-M569T320	0.831884	0.000120148	0.00125323
JL014618-pos-M365T45_1	0.837775	9.67246e-05	0.0011248
JL014618-neg-M626T621	-0.802484	0.000317601	0.00232417
JL014618-pos-M1059T512	-0.815322	0.000212095	0.0017854
JL014618-pos-M834T663	-0.81222	0.000234469	0.00190666
JL014618-pos-M448T327	-0.896203	6.14903e-06	0.000198074
JL014618-neg-M151T54	0.846254	6.9721e-05	0.00091448
JL008033-pos-M593T952	0.847058	6.75211e-05	0.00089155
JL008033-pos-M589T952	0.825934	0.000148349	0.00141812
JL008033-neg-M676T608	0.926286	7.16077e-07	4.28344e-05
JL008033-neg-M392T510	0.822715	0.000165742	0.00152529
JL008033-pos-M625T971_2	0.941742	1.61107e-07	1.65208e-05
JL008033-pos-M1128T609	0.826848	0.000143698	0.00139734
JL008033-pos-M571T927	0.864965	3.14466e-05	0.000569501
JL008033-neg-M397T585	0.846324	6.95266e-05	0.000913447
JL008033-pos-M341T703	0.941959	1.57328e-07	1.63456e-05
JL008033-neg-M673T631	0.853577	5.17184e-05	0.000773425
JL008033-pos-M623T964	0.82612	0.000147394	0.00141584
JL008033-neg-M331T221	0.852552	5.39784e-05	0.000789367
JL008033-neg-M626T621	0.919078	1.29011e-06	6.65798e-05
JL008033-pos-M834T663	0.856971	4.47894e-05	0.000700311
JL008033-pos-M448T327	0.834148	0.000110651	0.00118982
JL005119-neg-M392T510	0.821267	0.000174095	0.00157825
JL005119-neg-M382T569	0.888979	9.35259e-06	0.00025553
JL005119-pos-M568T319	-0.81412	0.000220548	0.00183046
JL005119-neg-M626T58	-0.811964	0.000236403	0.00191926
JL005119-neg-M384T673	0.810959	0.000244101	0.00196516
JL005119-pos-M559T358	-0.812908	0.000229347	0.00187786
JL005119-neg-M397T585	0.840236	8.81285e-05	0.0010578
JL005119-pos-M575T320	-0.832025	0.000119538	0.00125093
JL005119-neg-M368T758	0.800073	0.000341522	0.00245597
JL005119-neg-M398T555	0.874583	1.99293e-05	0.000423302
JL005119-pos-M569T320	-0.818799	0.000189129	0.00166299
JL005119-pos-M1059T512	0.810001	0.000251637	0.00199968
JL012416-pos-M593T952	0.858873	4.12552e-05	0.000670269
JL012416-pos-M589T952	0.831308	0.000122665	0.00127108
JL012416-neg-M676T608	0.973685	9.93774e-10	1.24256e-06
JL012416-pos-M625T971_2	0.965971	5.18616e-09	2.15526e-06
JL012416-pos-M298T97	0.857432	4.39103e-05	0.000694709
JL012416-neg-M795T752	0.844084	7.59503e-05	0.000959525
JL012416-pos-M1128T609	0.815971	0.000207644	0.00175562
JL012416-pos-M571T927	0.963913	7.55892e-09	2.29559e-06
JL012416-neg-M397T585	0.826222	0.000146873	0.00141255
JL012416-pos-M341T703	0.95801	1.99487e-08	3.92579e-06
JL012416-neg-M673T631	0.902375	4.19177e-06	0.000155391
JL012416-pos-M623T964	0.877444	1.72769e-05	0.000390392
JL012416-neg-M331T221	0.887655	1.00687e-05	0.000267521
JL012416-neg-M626T621	0.934154	3.50503e-07	2.68696e-05
JL012416-pos-M448T327	0.823478	0.000161479	0.00150359
JL000951-neg-M676T608	0.946195	9.71312e-08	1.17992e-05
JL000951-pos-M625T971_2	0.936786	2.70603e-07	2.40076e-05
JL000951-pos-M298T97	0.824865	0.000153953	0.00145408
JL000951-neg-M795T752	0.812979	0.000228827	0.00187624
JL000951-pos-M1128T609	0.834967	0.00010737	0.00118336
JL000951-pos-M571T927	0.933279	3.81091e-07	2.83877e-05
JL000951-neg-M397T585	0.824279	0.000157097	0.00147787
JL000951-pos-M341T703	0.942792	1.4352e-07	1.51097e-05
JL000951-neg-M673T631	0.835463	0.000105423	0.00117574
JL000951-pos-M623T964	0.86646	2.93621e-05	0.000541656
JL000951-neg-M331T221	0.845829	7.09062e-05	0.000925414
JL000951-neg-M626T621	0.92316	9.30825e-07	5.21262e-05
JL000951-pos-M834T663	0.836134	0.000102835	0.00116102
JL000951-pos-M448T327	0.845591	7.15787e-05	0.00092602
JL022613-pos-M593T952	0.853854	5.11225e-05	0.000765964
JL022613-pos-M589T952	0.830152	0.000127857	0.00129574
JL022613-neg-M676T608	0.949097	6.82244e-08	8.97833e-06
JL022613-neg-M392T510	0.825591	0.000150129	0.00142822
JL022613-pos-M625T971_2	0.955836	2.75526e-08	4.62884e-06
JL022613-pos-M1128T609	0.862104	3.57786e-05	0.000613573
JL022613-pos-M571T927	0.885669	1.12275e-05	0.000291852
JL022613-neg-M397T585	0.846044	7.03045e-05	0.000920604
JL022613-pos-M341T703	0.969608	2.50971e-09	1.70044e-06
JL022613-neg-M673T631	0.834858	0.0001078	0.00118336
JL022613-pos-M623T964	0.870292	2.45338e-05	0.000481888
JL022613-neg-M331T221	0.874449	2.0061e-05	0.000423536
JL022613-neg-M626T621	0.935881	2.96147e-07	2.48764e-05
JL022613-pos-M834T663	0.857352	4.40623e-05	0.000694709
JL022613-pos-M448T327	0.854389	4.99859e-05	0.000751787
JL007236-pos-M318T527	0.817857	0.000195134	0.00168862
JL007236-neg-M374T328	0.847768	6.56274e-05	0.000872452
JL010513-neg-M384T673	0.802683	0.000315687	0.00231445
JL016225-neg-M676T608	0.908567	2.78036e-06	0.000118031
JL016225-pos-M625T971_2	0.915115	1.74319e-06	8.21141e-05
JL016225-pos-M1128T609	0.812808	0.000230088	0.00187786
JL016225-pos-M571T927	0.881376	1.41148e-05	0.000341873
JL016225-neg-M397T585	0.836187	0.000102631	0.00116102
JL016225-pos-M341T703	0.920714	1.13429e-06	6.09276e-05
JL016225-neg-M673T631	0.801011	0.000332042	0.00240312
JL016225-pos-M623T964	0.843371	7.8096e-05	0.00098036
JL016225-neg-M331T221	0.825847	0.000148802	0.00141983
JL016225-neg-M626T621	0.896396	6.07806e-06	0.000198074
JL016225-pos-M834T663	0.859625	3.99222e-05	0.00065672
JL016225-pos-M448T327	0.837097	9.92137e-05	0.00114031
JL009741-neg-M626T58	-0.839222	9.15893e-05	0.00107854
JL009741-pos-M561T319	-0.842898	7.95466e-05	0.000987578
JL009741-neg-M384T673	0.865793	3.02768e-05	0.000552114
JL009741-pos-M353T57	-0.825424	0.000151	0.00143305
JL009741-neg-M444T536	0.80483	0.000295654	0.0022065
JL009741-pos-M339T638	0.809109	0.000258814	0.00201937
JL018513-neg-M403T340	0.873564	2.09512e-05	0.000437647
JL016254-neg-M392T510	0.870105	2.47534e-05	0.000483794
JL016254-neg-M382T569	0.891332	8.1847e-06	0.000232469
JL016254-pos-M625T971_2	0.82775	0.000139219	0.00137754
JL016254-pos-M1128T609	0.85492	4.88785e-05	0.000742201
JL016254-neg-M384T673	0.803342	0.000309417	0.00228333
JL016254-pos-M559T358	-0.827145	0.000142211	0.00138973
JL016254-neg-M397T585	0.857196	4.43577e-05	0.000696318
JL016254-neg-M344T327	-0.801406	0.000328122	0.00238569
JL016254-pos-M575T320	-0.822621	0.000166278	0.00152844
JL016254-pos-M341T703	0.837015	9.95156e-05	0.00114046
JL016254-neg-M368T758	0.804994	0.000294164	0.00219747
JL016254-neg-M398T555	0.847205	6.71272e-05	0.000889323
JL016254-pos-M569T320	-0.807152	0.000275164	0.00210532
JL016254-neg-M626T621	0.869243	2.57848e-05	0.000496276
JL016254-pos-M1059T512	0.816226	0.000205916	0.00174829
JL016254-pos-M834T663	0.835602	0.000104883	0.0011744
JL016254-pos-M448T327	0.85145	5.64966e-05	0.00080466
JL011735-neg-M397T585	0.827033	0.000142768	0.00139172
JL011735-pos-M339T638	0.895784	6.3057e-06	0.000199959
JL011735-pos-M448T327	0.807862	0.000269137	0.00207283
JL009027-pos-M593T952	0.841443	8.41476e-05	0.00102853
JL009027-pos-M589T952	0.810953	0.000244151	0.00196516
JL009027-neg-M676T608	0.89412	6.96053e-06	0.000209772
JL009027-pos-M625T971_2	0.921972	1.02543e-06	5.6228e-05
JL009027-pos-M1128T609	0.812847	0.000229797	0.00187786
JL009027-pos-M571T927	0.819283	0.000186099	0.00164367
JL009027-neg-M397T585	0.850471	5.88146e-05	0.000823405
JL009027-pos-M341T703	0.899836	4.92213e-06	0.000170078
JL009027-neg-M673T631	0.808804	0.000261313	0.00203083
JL009027-pos-M623T964	0.806659	0.000279416	0.0021255
JL009027-neg-M331T221	0.840893	8.59398e-05	0.00104237
JL009027-neg-M626T621	0.900145	4.82792e-06	0.000170078
JL009027-pos-M834T663	0.855254	4.81915e-05	0.000736016
JL009027-pos-M448T327	0.831184	0.000123214	0.00127345
JL013482-neg-M676T608	0.905458	3.42889e-06	0.000138135
JL013482-neg-M392T510	0.904881	3.56199e-06	0.000138762
JL013482-neg-M382T569	0.857861	4.3106e-05	0.000690396
JL013482-pos-M625T971_2	0.891661	8.03165e-06	0.000228946
JL013482-pos-M1128T609	0.890171	8.74481e-06	0.00024313
JL013482-pos-M571T927	0.815604	0.000210154	0.00177473
JL013482-neg-M397T585	0.89253	7.63847e-06	0.000223383
JL013482-pos-M341T703	0.943529	1.32147e-07	1.48036e-05
JL013482-neg-M398T555	0.814863	0.000215293	0.00180462
JL013482-neg-M626T621	0.920816	1.12508e-06	6.08466e-05
JL013482-pos-M1059T512	0.823666	0.000160442	0.00149664
JL013482-pos-M834T663	0.888218	9.75865e-06	0.000261201
JL013482-pos-M448T327	0.871415	2.3252e-05	0.000465984
JL013488-pos-M593T952	0.809804	0.000253203	0.00200129
JL013488-neg-M676T608	0.800178	0.000340456	0.00245054
JL013488-pos-M625T971_2	0.834727	0.000108322	0.00118336
JL013488-neg-M331T221	0.822774	0.000165409	0.00152529
JL005560-pos-M485T592	0.870582	2.4198e-05	0.000477668
JL005560-pos-M561T319	-0.819644	0.000183868	0.0016335
JL005560-neg-M444T536	0.828749	0.000134397	0.00133484
JL008479-pos-M298T97	0.852823	5.33728e-05	0.000786253
JL008479-pos-M571T927	0.863417	3.37339e-05	0.000590605
JL008479-pos-M657T958	0.835128	0.000106734	0.00118336
JL014251-neg-M392T510	0.848291	6.4263e-05	0.000861496
JL014251-neg-M382T569	0.884583	1.19066e-05	0.000303272
JL014251-pos-M559T358	-0.828023	0.00013789	0.0013661
JL014251-neg-M368T758	0.885063	1.16024e-05	0.000296691
JL014251-neg-M398T555	0.878596	1.62951e-05	0.000376217
JL014251-pos-M1059T512	0.907522	2.98572e-06	0.000123431
JL014251-pos-M834T663	0.832337	0.000118196	0.00124271
JL009495-pos-M593T952	0.958003	1.99713e-08	3.92579e-06
JL009495-pos-M589T952	0.929242	5.52785e-07	3.5777e-05
JL009495-neg-M676T608	0.970836	1.92502e-09	1.68888e-06
JL009495-pos-M625T971_2	0.979427	2.03388e-10	5.35317e-07
JL009495-neg-M795T752	0.852163	5.48557e-05	0.000793675
JL009495-pos-M571T927	0.959687	1.53702e-08	3.19377e-06
JL009495-pos-M341T703	0.96491	6.31574e-09	2.26244e-06
JL009495-neg-M673T631	0.894824	6.67676e-06	0.000207224
JL009495-pos-M623T964	0.964798	6.44589e-09	2.26244e-06
JL009495-neg-M331T221	0.975934	5.59025e-10	1.10351e-06
JL009495-neg-M626T621	0.886311	1.0841e-05	0.000284387
JL002504-pos-M593T952	0.956254	2.59267e-08	4.45037e-06
JL002504-pos-M589T952	0.922611	9.73616e-07	5.41385e-05
JL002504-neg-M676T608	0.950065	6.03559e-08	8.48963e-06
JL002504-pos-M625T971_2	0.96895	2.88018e-09	1.74938e-06
JL002504-neg-M795T752	0.822467	0.00016715	0.00153467
JL002504-pos-M571T927	0.916801	1.53642e-06	7.58224e-05
JL002504-pos-M341T703	0.944118	1.23615e-07	1.45681e-05
JL002504-neg-M673T631	0.869698	2.52367e-05	0.000488404
JL002504-pos-M623T964	0.932296	4.18078e-07	2.93694e-05
JL002504-neg-M331T221	0.960669	1.31247e-08	2.96093e-06
JL002504-neg-M626T621	0.882467	1.33283e-05	0.000331989
JL005266-pos-M625T971_2	0.839808	8.95752e-05	0.0010668
JL005266-neg-M384T673	0.805343	0.000291019	0.0021843
JL005266-pos-M341T703	0.807287	0.000274009	0.00209852
JL005266-neg-M626T621	0.804278	0.000300703	0.00223363
JL015296-pos-M593T952	0.838974	9.24543e-05	0.00108454
JL015296-pos-M589T952	0.810105	0.000250807	0.00199885
JL015296-neg-M676T608	0.96606	5.10001e-09	2.15526e-06
JL015296-pos-M625T971_2	0.96335	8.34855e-09	2.44149e-06
JL015296-pos-M298T97	0.844596	7.44423e-05	0.000943493
JL015296-neg-M795T752	0.830588	0.000125881	0.00128612
JL015296-pos-M1128T609	0.857531	4.37243e-05	0.000693267
JL015296-pos-M571T927	0.928176	6.0766e-07	3.77802e-05
JL015296-neg-M397T585	0.874199	2.03093e-05	0.000427633
JL015296-pos-M341T703	0.956306	2.5728e-08	4.45037e-06
JL015296-neg-M673T631	0.894654	6.74476e-06	0.000207224
JL015296-pos-M623T964	0.823837	0.0001595	0.00149043
JL015296-neg-M331T221	0.85427	5.02369e-05	0.000754126
JL015296-neg-M626T621	0.960384	1.37448e-08	3.0147e-06
JL015296-pos-M834T663	0.808198	0.000266327	0.00206168
JL015296-pos-M448T327	0.873419	2.11012e-05	0.000439617
JL012638-pos-M593T952	0.966698	4.51526e-09	2.15305e-06
JL012638-pos-M589T952	0.937766	2.45061e-07	2.23123e-05
JL012638-neg-M676T608	0.962699	9.34488e-09	2.56347e-06
JL012638-pos-M625T971_2	0.971183	1.7825e-09	1.68888e-06
JL012638-neg-M795T752	0.86193	3.60575e-05	0.000613599
JL012638-pos-M571T927	0.969469	2.58425e-09	1.70044e-06
JL012638-pos-M341T703	0.943119	1.38372e-07	1.48036e-05
JL012638-neg-M673T631	0.897419	5.71278e-06	0.00018953
JL012638-pos-M623T964	0.97326	1.10156e-09	1.24256e-06
JL012638-neg-M331T221	0.986178	1.55877e-11	1.2308e-07
JL012638-neg-M626T621	0.867566	2.7894e-05	0.000524407
JL004329-pos-M593T952	0.816019	0.000207315	0.00175562
JL004329-neg-M676T608	0.934895	3.26227e-07	2.5999e-05
JL004329-neg-M392T510	0.895913	6.25697e-06	0.000199214
JL004329-neg-M382T569	0.813288	0.000226556	0.00186537
JL004329-pos-M625T971_2	0.935228	3.15805e-07	2.5975e-05
JL004329-pos-M568T319	-0.806207	0.000283358	0.00214402
JL004329-neg-M343T327	-0.804644	0.000297341	0.00221491
JL004329-pos-M1128T609	0.864	3.28564e-05	0.000585643
JL004329-pos-M571T927	0.849696	6.07072e-05	0.000842433
JL004329-neg-M397T585	0.868787	2.63456e-05	0.000504914
JL004329-pos-M575T320	-0.808935	0.000260239	0.0020255
JL004329-pos-M341T703	0.964293	7.06242e-09	2.29559e-06
JL004329-neg-M673T631	0.835938	0.000103583	0.00116264
JL004329-pos-M623T964	0.810388	0.00024857	0.00198862
JL004329-neg-M331T221	0.82554	0.000150396	0.00142904
JL004329-pos-M569T320	-0.819386	0.00018546	0.00163986
JL004329-neg-M626T621	0.932839	3.97305e-07	2.87809e-05
JL004329-pos-M834T663	0.89728	5.76126e-06	0.000190339
JL004329-pos-M448T327	0.839224	9.15835e-05	0.00107854
JL027071-pos-M485T592	-0.814284	0.000219379	0.00182549
JL027071-neg-M382T569	-0.827248	0.000141695	0.0013864
JL027071-neg-M626T58	0.919411	1.25696e-06	6.57281e-05
JL027071-pos-M561T319	0.884335	1.20664e-05	0.000306354
JL027071-pos-M559T358	0.885579	1.12824e-05	0.000292084
JL027071-pos-M353T57	0.844717	7.40893e-05	0.000942043
JL027071-neg-M444T536	-0.951109	5.2745e-08	7.71249e-06
JL027071-pos-M339T638	-0.859454	4.02216e-05	0.000660269
JL027071-neg-M398T555	-0.834281	0.000110111	0.00118776
JL027071-pos-M365T45_1	0.844751	7.39877e-05	0.000942043
JL027071-neg-M382T715	-0.872506	2.20592e-05	0.000452414
JL027071-neg-M151T54	0.877285	1.74154e-05	0.000391773
JL027071-pos-M250T78	0.852836	5.33441e-05	0.000786253
JL012805-neg-M392T510	0.814472	0.000218044	0.00182337
JL012805-pos-M1128T609	0.855735	4.72174e-05	0.000729606
JL012805-neg-M397T585	0.850882	5.78319e-05	0.000815879
JL012805-neg-M626T621	0.872861	2.16823e-05	0.000449066
JL012805-pos-M448T327	0.896144	6.17099e-06	0.000198074
JL012856-pos-M593T952	0.945102	1.10403e-07	1.32083e-05
JL012856-pos-M589T952	0.911195	2.31522e-06	0.000102702
JL012856-neg-M676T608	0.916813	1.53501e-06	7.58224e-05
JL012856-pos-M625T971_2	0.943633	1.3061e-07	1.48036e-05
JL012856-pos-M571T927	0.873939	2.05701e-05	0.000430826
JL012856-pos-M341T703	0.908595	2.77495e-06	0.000118031
JL012856-neg-M673T631	0.853062	5.28433e-05	0.00078209
JL012856-pos-M623T964	0.902183	4.24364e-06	0.00015585
JL012856-neg-M331T221	0.940681	1.80698e-07	1.80607e-05
JL012856-neg-M626T621	0.861953	3.60207e-05	0.000613599
JL014893-neg-M626T58	-0.801231	0.000329856	0.00239609
JL014893-pos-M561T319	-0.807486	0.000272322	0.00208762
JL014893-neg-M384T673	0.810077	0.00025103	0.00199885
JL014893-neg-M344T327	-0.826533	0.000145285	0.00140495
JL014893-neg-M444T536	0.830112	0.000128041	0.00129574
JL014893-neg-M382T715	0.826018	0.000147917	0.00141742
JL020753-neg-M392T510	0.843204	7.86042e-05	0.000982686
JL020753-neg-M397T585	0.817125	0.000199915	0.00172133
JL020753-pos-M1059T512	0.831035	0.000123879	0.0012744
JL020753-pos-M834T663	0.940918	1.76159e-07	1.78327e-05
JL007164-neg-M382T569	0.80621	0.000283329	0.00214402
JL007164-neg-M626T58	-0.831184	0.000123216	0.00127345
JL007164-pos-M561T319	-0.820555	0.00017833	0.00160011
JL007164-neg-M384T673	0.812819	0.000230002	0.00187786
JL007164-pos-M559T358	-0.816958	0.000201019	0.0017234
JL012439-neg-M626T58	0.825186	0.000152253	0.00144148
JL012439-pos-M561T319	0.806463	0.000281116	0.00213432
JL012439-pos-M559T358	0.845704	7.12577e-05	0.00092602
JL012439-neg-M444T536	-0.823258	0.0001627	0.00150961
JL012439-pos-M339T638	-0.860063	3.91622e-05	0.000650999
JL012439-pos-M448T327	-0.802217	0.000320181	0.00233655
JL018870-neg-M392T510	0.851976	5.52838e-05	0.000793675
JL018870-neg-M382T569	0.880819	1.45309e-05	0.000350874
JL018870-pos-M1128T609	0.835919	0.000103659	0.00116264
JL018870-pos-M559T358	-0.809925	0.00025224	0.00199968
JL018870-neg-M397T585	0.842512	8.07444e-05	0.000997743
JL018870-pos-M341T703	0.842098	8.20487e-05	0.00100912
JL018870-neg-M368T758	0.809552	0.00025523	0.00200927
JL018870-neg-M398T555	0.843611	7.73682e-05	0.00097277
JL018870-neg-M626T621	0.827414	0.000140872	0.00138521
JL018870-pos-M1059T512	0.851248	5.69689e-05	0.000809041
JL018870-pos-M834T663	0.899914	4.89818e-06	0.000170078
JL018870-pos-M448T327	0.817163	0.000199667	0.00172115
JL001717-pos-M593T952	0.965284	5.89628e-09	2.26244e-06
JL001717-pos-M589T952	0.936277	2.84732e-07	2.44374e-05
JL001717-neg-M676T608	0.948757	7.11841e-08	9.21426e-06
JL001717-pos-M625T971_2	0.96258	9.53909e-09	2.56347e-06
JL001717-neg-M795T752	0.870469	2.43287e-05	0.00047905
JL001717-pos-M571T927	0.956676	2.43686e-08	4.37306e-06
JL001717-pos-M341T703	0.91747	1.4603e-06	7.39134e-05
JL001717-neg-M673T631	0.89355	7.19784e-06	0.000214469
JL001717-pos-M623T964	0.957709	2.08818e-08	3.92579e-06
JL001717-neg-M331T221	0.980657	1.36659e-10	5.35317e-07
JL001717-neg-M626T621	0.871463	2.31977e-05	0.000465984
JL022918-neg-M392T510	-0.834447	0.000109441	0.00118555
JL022918-neg-M382T569	-0.886931	1.04787e-05	0.000276721
JL022918-pos-M345T79	0.850631	5.84304e-05	0.000820936
JL022918-neg-M626T58	0.85304	5.28921e-05	0.00078209
JL022918-pos-M1128T609	-0.817001	0.000200737	0.00172284
JL022918-pos-M559T358	0.869204	2.5832e-05	0.000496276
JL022918-neg-M397T585	-0.832982	0.000115462	0.00122047
JL022918-neg-M344T327	0.827518	0.000140362	0.00138365
JL022918-neg-M368T758	-0.839878	8.93378e-05	0.0010668
JL022918-neg-M398T555	-0.87902	1.59452e-05	0.000372495
JL022918-pos-M365T45_1	0.821028	0.000175509	0.00158635
JL022918-pos-M1059T512	-0.845673	7.13464e-05	0.00092602
JL022918-pos-M448T327	-0.845645	7.14249e-05	0.00092602
JL022919-neg-M382T569	-0.819636	0.000183913	0.0016335
JL022919-neg-M626T58	0.836931	9.98287e-05	0.00114239
JL022919-pos-M559T358	0.815176	0.000213104	0.00179007
JL022919-neg-M398T555	-0.820618	0.000177949	0.00159995
JL022919-pos-M448T327	-0.800937	0.000332786	0.0024063
JL015258-neg-M382T569	-0.831113	0.00012353	0.00127419
JL015258-neg-M626T58	0.933061	3.89039e-07	2.87089e-05
JL015258-pos-M561T319	0.899233	5.1104e-06	0.000174683
JL015258-neg-M384T673	-0.837922	9.6195e-05	0.00112029
JL015258-pos-M559T358	0.880615	1.46858e-05	0.000351392
JL015258-neg-M397T585	-0.805811	0.00028685	0.00216614
JL015258-pos-M353T57	0.809816	0.000253108	0.00200129
JL015258-neg-M444T536	-0.889065	9.3075e-06	0.000255181
JL015258-pos-M339T638	-0.910512	2.42928e-06	0.000105212
JL015258-neg-M398T555	-0.851079	5.7367e-05	0.000812609
JL015258-neg-M382T715	-0.829655	0.000130142	0.00130406
JL015258-pos-M448T327	-0.832008	0.000119612	0.00125093
JL015258-neg-M151T54	0.815967	0.000207669	0.00175562
JL006342-neg-M392T510	0.899907	4.90038e-06	0.000170078
JL006342-neg-M382T569	0.907107	3.0707e-06	0.000125628
JL006342-pos-M568T319	-0.833008	0.000115351	0.00122047
JL006342-neg-M343T327	-0.803183	0.000310922	0.00229015
JL006342-neg-M397T585	0.802023	0.000322059	0.00234809
JL006342-pos-M575T320	-0.821628	0.000171985	0.00156812
JL006342-neg-M368T758	0.900924	4.59729e-06	0.000163514
JL006342-neg-M398T555	0.867301	2.82399e-05	0.000529648
JL006342-pos-M569T320	-0.835331	0.000105937	0.00117981
JL006342-pos-M1059T512	0.858517	4.18985e-05	0.000676546
JL006342-pos-M834T663	0.871677	2.29603e-05	0.00046378
JL006937-pos-M494T409	0.925092	7.92591e-07	4.60169e-05
JL013085-neg-M392T510	0.898546	5.332e-06	0.000179921
JL013085-neg-M382T569	0.887605	1.00964e-05	0.000267521
JL013085-pos-M625T971_2	0.809983	0.000251781	0.00199968
JL013085-pos-M568T319	-0.815538	0.000210603	0.00177662
JL013085-neg-M343T327	-0.819849	0.000182608	0.00162923
JL013085-pos-M1128T609	0.852066	5.50778e-05	0.000793675
JL013085-pos-M559T358	-0.814935	0.000214785	0.00180228
JL013085-neg-M397T585	0.82885	0.000133919	0.00133177
JL013085-neg-M344T327	-0.832238	0.000118619	0.0012455
JL013085-pos-M575T320	-0.82583	0.000148888	0.00141983
JL013085-pos-M341T703	0.839349	9.11509e-05	0.00107744
JL013085-neg-M368T758	0.804013	0.000303151	0.00224548
JL013085-neg-M398T555	0.830165	0.000127797	0.00129574
JL013085-pos-M569T320	-0.820426	0.000179101	0.00160431
JL013085-neg-M626T621	0.85564	4.74092e-05	0.000729713
JL013085-pos-M1059T512	0.821815	0.000170895	0.00156085
JL013085-pos-M834T663	0.81821	0.00019287	0.00168091
JL013085-pos-M448T327	0.833124	0.000114866	0.00121906
JL027804-neg-M392T510	0.822903	0.000164684	0.00152087
JL027804-pos-M1128T609	0.809182	0.000258221	0.00201873
JL027804-pos-M448T327	0.823384	0.000161996	0.00150539
JL014009-neg-M676T608	0.813146	0.000227597	0.00186819
JL014009-neg-M392T510	0.83253	0.00011737	0.00123691
JL014009-neg-M382T569	0.871968	2.26403e-05	0.000459558
JL014009-pos-M625T971_2	0.8144	0.000218551	0.00182337
JL014009-neg-M626T58	-0.812759	0.000230451	0.00187786
JL014009-pos-M1128T609	0.897758	5.59612e-06	0.000187233
JL014009-neg-M397T585	0.817093	0.000200124	0.00172133
JL014009-neg-M344T327	-0.818092	0.000193624	0.00168562
JL014009-pos-M341T703	0.86013	3.90482e-05	0.000650473
JL014009-neg-M626T621	0.862842	3.4617e-05	0.000600737
JL014009-pos-M834T663	0.802922	0.000313399	0.0023041
JL014009-pos-M448T327	0.862224	3.55886e-05	0.000613553
JL023512-neg-M499T81	0.830876	0.000124585	0.00127757
JL023512-neg-M626T58	0.868006	2.73279e-05	0.000518706
JL023512-pos-M561T319	0.857542	4.37027e-05	0.000693267
JL023512-pos-M353T57	0.92515	7.88693e-07	4.60169e-05
JL023512-neg-M444T536	-0.85202	5.51825e-05	0.000793675
JL023512-pos-M339T638	-0.859933	3.93867e-05	0.000651986
JL023512-neg-M151T54	0.840372	8.76713e-05	0.0010578
JL023512-pos-M250T78	0.84906	6.22951e-05	0.000851007
