# Supplementary material for: Integrative transcriptomic and metabolomic analysis reveals the molecular basis of leaf variegation in Cymbidium ensifolium
Source: Front Plant Sci. 2026 Feb 12;17:1712811. doi: 10.3389/fpls.2026.1712811 (PMC12935976; doi:10.3389/fpls.2026.1712811)
Supplement: Supplementary Table 6 — GO enrichment results of genes in different modules identified by WGCNA. [file Table6.xlsx]

## Sheet: Sheet1
Supplementary Table S6 GO enrichment results of genes in different modules identified by WGCNA.
MEcolor	ONTOLOGY	ID	Description	GeneRatio	BgRatio	pvalue	p.adjust	qvalue	geneID	Count
MEblue	biological_process	GO:0009834	plant-type secondary cell wall biogenesis	14/559	42/13544	6.43898e-10	1.58721e-06	1.56094e-06	JL008089/JL015242/JL014156/JL017919/JL012073/JL011038/JL016086/JL020057/JL020058/JL019147/JL014790/JL003535/JL014192/JL003376	14
MEblue	biological_process	GO:0042546	cell wall biogenesis	26/559	203/13544	2.79931e-07	0.000338593	0.00033299	JL018277/JL011700/JL008089/JL015242/JL016890/JL003022/JL003100/JL017965/JL014156/JL017919/JL012073/JL011038/JL019069/JL016086/JL020057/JL020058/JL019147/JL014790/JL004988/JL015386/JL017555/JL003535/JL009023/JL014192/JL018656/JL003376	26
MEblue	biological_process	GO:0071669	plant-type cell wall organization or biogenesis	30/559	262/13544	4.1208e-07	0.000338593	0.00033299	JL018277/JL011700/JL008089/JL015242/JL016890/JL003022/JL017965/JL014156/JL017919/JL012073/JL011038/JL019069/JL016086/JL014440/JL020057/JL020058/JL023949/JL019147/JL014790/JL004988/JL015386/JL017555/JL003535/JL022880/JL008682/JL014192/JL004329/JL018656/JL003376/JL012645	30
MEblue	biological_process	GO:0045492	xylan biosynthetic process	9/559	27/13544	7.84302e-07	0.000432511	0.000425354	JL008089/JL015242/JL016890/JL003100/JL017965/JL011038/JL020057/JL020058/JL019147	9
MEblue	biological_process	GO:0009768	photosynthesis, light harvesting in photosystem I	6/559	10/13544	8.77303e-07	0.000432511	0.000425354	JL003201/JL002942/JL007924/JL004038/JL008461/JL012613	6
MEblue	biological_process	GO:0034637	obsolete cellular carbohydrate biosynthetic process	23/559	185/13544	2.28955e-06	0.000940624	0.000925059	JL018277/JL011700/JL008089/JL015242/JL016890/JL003100/JL017965/JL017919/JL012073/JL011038/JL002186/JL016086/JL020057/JL020058/JL019147/JL015386/JL014346/JL017555/JL010260/JL023689/JL002893/JL003376/JL014697	23
MEblue	biological_process	GO:0009832	plant-type cell wall biogenesis	22/559	174/13544	2.86346e-06	0.00100835	0.00099166	JL018277/JL011700/JL008089/JL015242/JL003022/JL014156/JL017919/JL012073/JL011038/JL019069/JL016086/JL020057/JL020058/JL019147/JL014790/JL004988/JL015386/JL017555/JL003535/JL014192/JL018656/JL003376	22
MEblue	biological_process	GO:0000271	polysaccharide biosynthetic process	21/559	167/13544	5.2404e-06	0.00142657	0.00140296	JL018277/JL008089/JL015242/JL016890/JL003022/JL003100/JL017965/JL017919/JL012073/JL011038/JL002186/JL016086/JL020057/JL020058/JL019147/JL015386/JL017555/JL023689/JL002893/JL003376/JL014697	21
MEblue	biological_process	GO:0033692	obsolete cellular polysaccharide biosynthetic process	20/559	155/13544	5.90408e-06	0.00142657	0.00140296	JL018277/JL008089/JL015242/JL016890/JL003100/JL017965/JL017919/JL012073/JL011038/JL002186/JL016086/JL020057/JL020058/JL019147/JL015386/JL017555/JL023689/JL002893/JL003376/JL014697	20
MEblue	biological_process	GO:0044038	cell wall macromolecule biosynthetic process	11/559	52/13544	6.94475e-06	0.00142657	0.00140296	JL018277/JL008089/JL015242/JL016890/JL003100/JL017965/JL011038/JL020057/JL020058/JL019147/JL015386	11
MEblue	biological_process	GO:0070589	obsolete cellular component macromolecule biosynthetic process	11/559	52/13544	6.94475e-06	0.00142657	0.00140296	JL018277/JL008089/JL015242/JL016890/JL003100/JL017965/JL011038/JL020057/JL020058/JL019147/JL015386	11
MEblue	biological_process	GO:0070592	cell wall polysaccharide biosynthetic process	11/559	52/13544	6.94475e-06	0.00142657	0.00140296	JL018277/JL008089/JL015242/JL016890/JL003100/JL017965/JL011038/JL020057/JL020058/JL019147/JL015386	11
MEblue	biological_process	GO:0010413	glucuronoxylan metabolic process	6/559	14/13544	1.08847e-05	0.00191649	0.00188477	JL008089/JL003100/JL011038/JL020057/JL020058/JL019147	6
MEblue	biological_process	GO:0010417	glucuronoxylan biosynthetic process	6/559	14/13544	1.08847e-05	0.00191649	0.00188477	JL008089/JL003100/JL011038/JL020057/JL020058/JL019147	6
MEblue	biological_process	GO:0045491	xylan metabolic process	9/559	37/13544	1.43847e-05	0.00236389	0.00232478	JL008089/JL015242/JL016890/JL003100/JL017965/JL011038/JL020057/JL020058/JL019147	9
MEblue	biological_process	GO:0016051	carbohydrate biosynthetic process	26/559	252/13544	1.62896e-05	0.00250961	0.00246808	JL018277/JL011700/JL008089/JL015242/JL016890/JL003022/JL003100/JL017965/JL017919/JL012073/JL011038/JL002186/JL016086/JL015003/JL020057/JL020058/JL019147/JL015386/JL014346/JL013248/JL017555/JL010260/JL023689/JL002893/JL003376/JL014697	26
MEblue	biological_process	GO:0044264	obsolete cellular polysaccharide metabolic process	23/559	212/13544	2.23953e-05	0.00324732	0.00319359	JL018277/JL008089/JL015242/JL016890/JL003100/JL017965/JL017919/JL012073/JL011038/JL002186/JL016086/JL002339/JL020057/JL020058/JL019147/JL015386/JL017555/JL022610/JL022880/JL023689/JL002893/JL003376/JL014697	23
MEblue	biological_process	GO:0005976	polysaccharide metabolic process	25/559	252/13544	4.56018e-05	0.00624492	0.00614158	JL018277/JL008089/JL015242/JL016890/JL003022/JL003100/JL017965/JL017919/JL012073/JL011038/JL002186/JL016086/JL002339/JL020057/JL020058/JL023949/JL019147/JL015386/JL017555/JL022610/JL022880/JL023689/JL002893/JL003376/JL014697	25
MEblue	biological_process	GO:0030243	cellulose metabolic process	10/559	53/13544	5.19321e-05	0.00673751	0.00662602	JL016890/JL017965/JL017919/JL012073/JL002186/JL016086/JL015386/JL017555/JL022880/JL003376	10
MEblue	molecular_function	GO:0016168	chlorophyll binding	6/559	18/13544	5.84047e-05	0.00719837	0.00707926	JL003201/JL002942/JL007924/JL004038/JL008461/JL012613	6
MEblue	molecular_function	GO:0046906	tetrapyrrole binding	8/559	35/13544	7.02097e-05	0.00824129	0.00810491	JL003201/JL002942/JL007924/JL004038/JL008461/JL012613/JL026246/JL028548	8
MEblue	biological_process	GO:0044036	cell wall macromolecule metabolic process	14/559	103/13544	8.24515e-05	0.00923831	0.00908544	JL018277/JL008089/JL015242/JL016890/JL003100/JL017965/JL017919/JL018446/JL011038/JL020057/JL020058/JL019147/JL015386/JL022880	14
MEblue	biological_process	GO:0030244	cellulose biosynthetic process	9/559	46/13544	9.14527e-05	0.00943894	0.00928275	JL016890/JL017965/JL017919/JL012073/JL002186/JL016086/JL015386/JL017555/JL003376	9
MEblue	biological_process	GO:0071554	cell wall organization or biogenesis	33/559	394/13544	9.19005e-05	0.00943894	0.00928275	JL018277/JL011700/JL008089/JL015242/JL016890/JL003022/JL003100/JL017965/JL014156/JL017919/JL012073/JL018446/JL011038/JL019069/JL016086/JL014440/JL020057/JL020058/JL023949/JL019147/JL014790/JL004988/JL015386/JL017555/JL003535/JL022880/JL009023/JL008682/JL014192/JL004329/JL018656/JL003376/JL012645	33
MEblue	biological_process	GO:0044262	obsolete cellular carbohydrate metabolic process	28/559	312/13544	9.69646e-05	0.00956071	0.00940251	JL018277/JL011700/JL008089/JL015242/JL016890/JL003100/JL017965/JL017919/JL012073/JL011038/JL002186/JL016086/JL002339/JL015003/JL020057/JL020058/JL019147/JL015386/JL014346/JL017555/JL022610/JL010260/JL022880/JL023689/JL002893/JL015150/JL003376/JL014697	28
MEblue	biological_process	GO:0010383	cell wall polysaccharide metabolic process	12/559	82/13544	0.000128379	0.0118094	0.0116139	JL018277/JL008089/JL015242/JL016890/JL003100/JL017965/JL011038/JL020057/JL020058/JL019147/JL015386/JL022880	12
MEblue	biological_process	GO:0051274	beta-glucan biosynthetic process	9/559	48/13544	0.000129352	0.0118094	0.0116139	JL016890/JL017965/JL017919/JL012073/JL002186/JL016086/JL015386/JL017555/JL003376	9
MEblue	biological_process	GO:0048366	leaf development	30/559	354/13544	0.00015476	0.0136244	0.0133989	JL008720/JL003078/JL018424/JL007866/JL016080/JL006101/JL016701/JL021632/JL013731/JL013732/JL018247/JL015413/JL016468/JL014440/JL010540/JL006117/JL004897/JL002273/JL016807/JL009302/JL005878/JL008196/JL011313/JL018775/JL005909/JL013273/JL020753/JL017257/JL017254/JL015150	30
MEblue	biological_process	GO:0051273	beta-glucan metabolic process	10/559	61/13544	0.00017857	0.0151785	0.0149273	JL016890/JL017965/JL017919/JL012073/JL002186/JL016086/JL015386/JL017555/JL022880/JL003376	10
MEblue	biological_process	GO:0010410	hemicellulose metabolic process	9/559	52/13544	0.000245022	0.0201326	0.0197995	JL008089/JL015242/JL016890/JL003100/JL017965/JL011038/JL020057/JL020058/JL019147	9
MEblue	biological_process	GO:0010112	regulation of systemic acquired resistance	5/559	16/13544	0.000351733	0.0279684	0.0275056	JL020644/JL016914/JL016881/JL001817/JL011872	5
MEblue	molecular_function	GO:0080045	quercetin 3'-O-glucosyltransferase activity	4/559	10/13544	0.000494108	0.0380617	0.0374319	JL023925/JL028787/JL027570/JL021121	4
MEblue	cellular_component	GO:0022626	cytosolic ribosome	23/559	263/13544	0.000573866	0.0418708	0.0411779	JL005729/JL007316/JL002609/JL015673/JL020645/JL016986/JL008995/JL020378/JL019953/JL004897/JL020412/JL004988/JL018373/JL017791/JL011313/JL015564/JL010242/JL001851/JL007248/JL015535/JL018679/JL019587/JL005994	23
MEblue	biological_process	GO:0009765	photosynthesis, light harvesting	7/559	36/13544	0.000577528	0.0418708	0.0411779	JL003201/JL002942/JL016084/JL007924/JL004038/JL008461/JL012613	7
MEbrown	biological_process	GO:1901698	response to nitrogen compound	22/245	413/13544	6.07443e-06	0.0105634	0.0100324	JL019317/JL007690/JL003059/JL015263/JL014405/JL024768/JL005261/JL024896/JL006434/JL001435/JL010223/JL010285/JL010287/JL010288/JL012132/JL003286/JL010124/JL026299/JL027352/JL002424/JL012831/JL013439	22
MEbrown	biological_process	GO:0010243	response to organonitrogen compound	17/245	294/13544	2.55075e-05	0.0180862	0.017177	JL007690/JL003059/JL015263/JL014405/JL024768/JL005261/JL024896/JL006434/JL001435/JL010223/JL012132/JL003286/JL010124/JL026299/JL027352/JL012831/JL013439	17
MEbrown	molecular_function	GO:0016661	oxidoreductase activity, acting on other nitrogenous compounds as donors	4/245	11/13544	3.1201e-05	0.0180862	0.017177	JL010285/JL010287/JL010288/JL006863	4
MEbrown	cellular_component	GO:0022627	cytosolic small ribosomal subunit	8/245	79/13544	8.81774e-05	0.0383351	0.036408	JL004807/JL027448/JL014557/JL007378/JL005311/JL012374/JL026530/JL011758	8
MEbrown	cellular_component	GO:0042788	obsolete polysomal ribosome	7/245	61/13544	0.000110439	0.0384108	0.0364799	JL007378/JL002373/JL005311/JL012374/JL017521/JL011758/JL008137	7
MEbrown	biological_process	GO:0009617	response to bacterium	20/245	448/13544	0.000189167	0.0455321	0.0432431	JL009568/JL003059/JL018970/JL014061/JL010787/JL014405/JL019075/JL006434/JL023052/JL020838/JL021230/JL012132/JL012419/JL003286/JL009913/JL022269/JL025782/JL002424/JL012831/JL014488	20
MEbrown	biological_process	GO:0010200	response to chitin	11/245	164/13544	0.00019541	0.0455321	0.0432431	JL007690/JL003059/JL014405/JL005261/JL024896/JL010223/JL012132/JL003286/JL010124/JL012831/JL013439	11
MEbrown	cellular_component	GO:0005844	obsolete polysome	7/245	69/13544	0.000241615	0.0455321	0.0432431	JL007378/JL002373/JL005311/JL012374/JL017521/JL011758/JL008137	7
MEbrown	biological_process	GO:0000186	obsolete activation of MAPKK activity	4/245	18/13544	0.000261829	0.0455321	0.0432431	JL014090/JL021265/JL021266/JL009669	4
MEbrown	molecular_function	GO:0004709	MAP kinase kinase kinase activity	4/245	18/13544	0.000261829	0.0455321	0.0432431	JL014090/JL021265/JL021266/JL009669	4
MEgreen	cellular_component	GO:0009579	thylakoid	28/216	484/13544	3.38006e-09	5.42499e-06	5.05586e-06	JL025456/JL005736/JL014939/JL004454/JL004453/JL013815/JL020091/JL011949/JL004242/JL018209/JL000573/JL017747/JL001441/JL019484/JL014509/JL002244/JL020847/JL016806/JL007278/JL000122/JL000123/JL017351/JL010239/JL022918/JL022919/JL017156/JL000627/JL014839	28
MEgreen	cellular_component	GO:0042788	obsolete polysomal ribosome	10/216	61/13544	3.83328e-08	3.0762e-05	2.86689e-05	JL016536/JL022973/JL009511/JL016471/JL015015/JL002254/JL006065/JL010391/JL009501/JL001519	10
MEgreen	cellular_component	GO:0005844	obsolete polysome	10/216	69/13544	1.2934e-07	6.9197e-05	6.44885e-05	JL016536/JL022973/JL009511/JL016471/JL015015/JL002254/JL006065/JL010391/JL009501/JL001519	10
MEgreen	cellular_component	GO:0044436	obsolete thylakoid part	21/216	364/13544	3.70587e-07	0.000148698	0.00013858	JL025456/JL005736/JL004454/JL004453/JL020091/JL004242/JL018209/JL000573/JL017747/JL001441/JL019484/JL014509/JL002244/JL020847/JL016806/JL007278/JL017351/JL010239/JL022918/JL022919/JL017156	21
MEgreen	cellular_component	GO:0042651	thylakoid membrane	19/216	326/13544	1.17599e-06	0.000329324	0.000306916	JL005736/JL004454/JL004453/JL004242/JL018209/JL000573/JL017747/JL001441/JL019484/JL014509/JL002244/JL020847/JL016806/JL007278/JL017351/JL010239/JL022918/JL022919/JL017156	19
MEgreen	cellular_component	GO:0034357	photosynthetic membrane	19/216	327/13544	1.23112e-06	0.000329324	0.000306916	JL005736/JL004454/JL004453/JL004242/JL018209/JL000573/JL017747/JL001441/JL019484/JL014509/JL002244/JL020847/JL016806/JL007278/JL017351/JL010239/JL022918/JL022919/JL017156	19
MEgreen	biological_process	GO:0043620	obsolete regulation of DNA-templated transcription in response to stress	5/216	15/13544	2.597e-06	0.000595455	0.000554938	JL016115/JL016409/JL016410/JL012023/JL021871	5
MEgreen	cellular_component	GO:0009535	chloroplast thylakoid membrane	17/216	311/13544	1.02513e-05	0.00205667	0.00191672	JL005736/JL004454/JL004453/JL004242/JL018209/JL017747/JL001441/JL019484/JL014509/JL002244/JL020847/JL016806/JL017351/JL010239/JL022918/JL022919/JL017156	17
MEgreen	cellular_component	GO:0055035	plastid thylakoid membrane	17/216	314/13544	1.16207e-05	0.00207235	0.00193134	JL005736/JL004454/JL004453/JL004242/JL018209/JL017747/JL001441/JL019484/JL014509/JL002244/JL020847/JL016806/JL017351/JL010239/JL022918/JL022919/JL017156	17
MEgreen	biological_process	GO:0090056	regulation of chlorophyll metabolic process	6/216	35/13544	1.69284e-05	0.00234626	0.00218661	JL023998/JL006304/JL022859/JL022918/JL022919/JL003363	6
MEgreen	cellular_component	GO:0009534	chloroplast thylakoid	19/216	392/13544	1.69304e-05	0.00234626	0.00218661	JL025456/JL005736/JL004454/JL004453/JL011949/JL004242/JL018209/JL017747/JL001441/JL019484/JL014509/JL002244/JL020847/JL016806/JL017351/JL010239/JL022918/JL022919/JL017156	19
MEgreen	cellular_component	GO:0031976	plastid thylakoid	19/216	393/13544	1.75422e-05	0.00234626	0.00218661	JL025456/JL005736/JL004454/JL004453/JL011949/JL004242/JL018209/JL017747/JL001441/JL019484/JL014509/JL002244/JL020847/JL016806/JL017351/JL010239/JL022918/JL022919/JL017156	19
MEgreen	biological_process	GO:1901401	regulation of tetrapyrrole metabolic process	6/216	38/13544	2.76664e-05	0.00322939	0.00300965	JL023998/JL006304/JL022859/JL022918/JL022919/JL003363	6
MEgreen	biological_process	GO:0043618	obsolete regulation of transcription from RNA polymerase II promoter in response to stress	4/216	12/13544	2.81692e-05	0.00322939	0.00300965	JL016115/JL016409/JL016410/JL012023	4
MEgreen	biological_process	GO:0043604	amide biosynthetic process	18/216	388/13544	5.04209e-05	0.00533384	0.0049709	JL005736/JL016536/JL018209/JL022973/JL012070/JL017076/JL009511/JL018933/JL016471/JL001441/JL006065/JL013143/JL017351/JL000392/JL009501/JL001519/JL013388/JL021021	18
MEgreen	cellular_component	GO:0044391	ribosomal subunit	15/216	285/13544	5.31722e-05	0.00533384	0.0049709	JL016536/JL018209/JL022973/JL012070/JL017076/JL009511/JL018933/JL016471/JL001441/JL015015/JL002254/JL006065/JL009501/JL001519/JL013388	15
MEgreen	biological_process	GO:0010380	regulation of chlorophyll biosynthetic process	5/216	28/13544	7.17729e-05	0.00638874	0.00595402	JL006304/JL022859/JL022918/JL022919/JL003363	5
MEgreen	molecular_function	GO:0003735	structural constituent of ribosome	15/216	294/13544	7.55953e-05	0.00638874	0.00595402	JL016536/JL018209/JL022973/JL012070/JL017076/JL009511/JL018933/JL016471/JL015015/JL002254/JL006065/JL010391/JL009501/JL001519/JL013388	15
MEgreen	biological_process	GO:0042538	hyperosmotic salinity response	7/216	65/13544	7.56299e-05	0.00638874	0.00595402	JL015111/JL015112/JL015474/JL016409/JL016410/JL012023/JL008675	7
MEgreen	biological_process	GO:1901463	regulation of tetrapyrrole biosynthetic process	5/216	29/13544	8.56077e-05	0.00687002	0.00640255	JL006304/JL022859/JL022918/JL022919/JL003363	5
MEgreen	biological_process	GO:0043603	amide metabolic process	20/216	495/13544	0.000130395	0.00996589	0.00928777	JL005736/JL016536/JL018209/JL022973/JL012070/JL017076/JL009511/JL018933/JL016471/JL001441/JL006065/JL013143/JL000122/JL000123/JL017351/JL000392/JL009501/JL001519/JL013388/JL021021	20
MEgreen	biological_process	GO:0006518	peptide metabolic process	17/216	385/13544	0.000148913	0.0105751	0.00985551	JL005736/JL016536/JL018209/JL022973/JL012070/JL017076/JL009511/JL018933/JL016471/JL001441/JL006065/JL000122/JL000123/JL017351/JL009501/JL001519/JL013388	17
MEgreen	biological_process	GO:0006412	translation	15/216	313/13544	0.000151543	0.0105751	0.00985551	JL005736/JL016536/JL018209/JL022973/JL012070/JL017076/JL009511/JL018933/JL016471/JL001441/JL006065/JL017351/JL009501/JL001519/JL013388	15
MEgreen	cellular_component	GO:0005840	ribosome	16/216	353/13544	0.000173603	0.0115679	0.0107808	JL016536/JL018209/JL022973/JL012070/JL017076/JL009511/JL018933/JL016471/JL001441/JL015015/JL002254/JL006065/JL010391/JL009501/JL001519/JL013388	16
MEgreen	biological_process	GO:0043043	peptide biosynthetic process	15/216	318/13544	0.000180185	0.0115679	0.0107808	JL005736/JL016536/JL018209/JL022973/JL012070/JL017076/JL009511/JL018933/JL016471/JL001441/JL006065/JL017351/JL009501/JL001519/JL013388	15
MEgreen	biological_process	GO:0010114	response to red light	6/216	53/13544	0.000188564	0.0116402	0.0108481	JL028491/JL024571/JL022918/JL022919/JL026818/JL003363	6
MEgreen	cellular_component	GO:0005774	vacuolar membrane	19/216	482/13544	0.000263639	0.0152348	0.0141982	JL004740/JL027918/JL022973/JL016471/JL010098/JL014509/JL015015/JL028994/JL021506/JL011499/JL006065/JL000122/JL000123/JL010239/JL018637/JL012988/JL019591/JL020534/JL014839	19
MEgreen	cellular_component	GO:0044437	obsolete vacuolar part	19/216	485/13544	0.000285015	0.0152348	0.0141982	JL004740/JL027918/JL022973/JL016471/JL010098/JL014509/JL015015/JL028994/JL021506/JL011499/JL006065/JL000122/JL000123/JL010239/JL018637/JL012988/JL019591/JL020534/JL014839	19
MEgreen	biological_process	GO:2000068	regulation of defense response to insect	4/216	21/13544	0.000304262	0.0152348	0.0141982	JL028491/JL016409/JL016410/JL012023	4
MEgreen	biological_process	GO:0006972	hyperosmotic response	7/216	81/13544	0.000304618	0.0152348	0.0141982	JL015111/JL015112/JL015474/JL016409/JL016410/JL012023/JL008675	7
MEgreen	biological_process	GO:0009624	response to nematode	7/216	81/13544	0.000304618	0.0152348	0.0141982	JL004740/JL015111/JL015112/JL027918/JL007278/JL007235/JL011060	7
MEgreen	cellular_component	GO:0022626	cytosolic ribosome	13/216	263/13544	0.000310485	0.0152348	0.0141982	JL016536/JL022973/JL012070/JL017076/JL009511/JL016471/JL015015/JL002254/JL006065/JL010391/JL009501/JL001519/JL013388	13
MEgreen	molecular_function	GO:0005198	structural molecule activity	16/216	372/13544	0.00031324	0.0152348	0.0141982	JL016536/JL018209/JL022973/JL012070/JL017076/JL009511/JL018933/JL016471/JL015015/JL002254/JL006065/JL010391/JL009501/JL001519/JL010694/JL013388	16
MEgreen	biological_process	GO:0051193	obsolete regulation of cofactor metabolic process	6/216	59/13544	0.000341848	0.0161372	0.0150392	JL023998/JL006304/JL022859/JL022918/JL022919/JL003363	6
MEgreen	molecular_function	GO:0019904	protein domain specific binding	6/216	60/13544	0.000374844	0.0171893	0.0160197	JL004454/JL004453/JL011949/JL017747/JL000122/JL000123	6
MEgreen	biological_process	GO:0010043	response to zinc ion	5/216	44/13544	0.000644782	0.0287465	0.0267905	JL004740/JL000122/JL000123/JL012988/JL014839	5
MEgreen	cellular_component	GO:0044445	obsolete cytosolic part	13/216	285/13544	0.000664852	0.0288402	0.0268778	JL016536/JL022973/JL012070/JL017076/JL009511/JL016471/JL015015/JL002254/JL006065/JL010391/JL009501/JL001519/JL013388	13
MEgreen	cellular_component	GO:0015935	small ribosomal subunit	8/216	125/13544	0.000875634	0.036984	0.0344675	JL018209/JL022973/JL012070/JL018933/JL016471/JL015015/JL002254/JL001519	8
MEgreen	biological_process	GO:0009269	response to desiccation	3/216	13/13544	0.00101662	0.0417592	0.0389178	JL016409/JL016410/JL012023	3
MEgreen	biological_process	GO:0009415	response to water	15/216	376/13544	0.00104073	0.0417592	0.0389178	JL006304/JL020583/JL004035/JL014509/JL016409/JL016410/JL021744/JL010798/JL012023/JL000122/JL000123/JL002026/JL013166/JL026818/JL000627	15
MEgreen	biological_process	GO:0000302	response to reactive oxygen species	12/216	264/13544	0.00109834	0.0429959	0.0400703	JL001031/JL028491/JL007008/JL017289/JL014447/JL028994/JL018175/JL021258/JL010798/JL013143/JL011922/JL024759	12
MEgreen	biological_process	GO:0009735	response to cytokinin	11/216	230/13544	0.00117093	0.0447464	0.0417017	JL015111/JL015112/JL006304/JL022973/JL001441/JL002244/JL019024/JL011922/JL012988/JL003363/JL014839	11
MEgreen	cellular_component	GO:0010319	stromule	5/216	51/13544	0.00127438	0.0475669	0.0443303	JL013039/JL002244/JL000122/JL000123/JL010239	5
MEmagenta	biological_process	GO:0009635	response to herbicide	4/75	31/13544	2.43647e-05	0.0153883	0.0142683	JL024635/JL028779/JL024556/JL015777	4
MEmagenta	molecular_function	GO:0016765	transferase activity, transferring alkyl or aryl (other than methyl) groups	6/75	111/13544	3.36427e-05	0.0153883	0.0142683	JL008789/JL024635/JL028779/JL024556/JL015777/JL022003	6
MEmagenta	molecular_function	GO:0004364	glutathione transferase activity	4/75	45/13544	0.000108804	0.0153883	0.0142683	JL024635/JL028779/JL024556/JL015777	4
MEmagenta	biological_process	GO:0009692	ethylene metabolic process	3/75	18/13544	0.000125363	0.0153883	0.0142683	JL011923/JL006417/JL006852	3
MEmagenta	biological_process	GO:0009693	ethylene biosynthetic process	3/75	18/13544	0.000125363	0.0153883	0.0142683	JL011923/JL006417/JL006852	3
MEmagenta	biological_process	GO:0043449	cellular alkene metabolic process	3/75	18/13544	0.000125363	0.0153883	0.0142683	JL011923/JL006417/JL006852	3
MEmagenta	biological_process	GO:0043450	alkene biosynthetic process	3/75	18/13544	0.000125363	0.0153883	0.0142683	JL011923/JL006417/JL006852	3
MEmagenta	biological_process	GO:1900674	olefin biosynthetic process	3/75	18/13544	0.000125363	0.0153883	0.0142683	JL011923/JL006417/JL006852	3
MEmagenta	biological_process	GO:0016053	organic acid biosynthetic process	9/75	400/13544	0.000350101	0.03438	0.0318777	JL004434/JL014867/JL018085/JL009134/JL004053/JL020951/JL018627/JL012784/JL022003	9
MEmagenta	biological_process	GO:0046394	carboxylic acid biosynthetic process	9/75	400/13544	0.000350101	0.03438	0.0318777	JL004434/JL014867/JL018085/JL009134/JL004053/JL020951/JL018627/JL012784/JL022003	9
MEmagenta	biological_process	GO:0006790	sulfur compound metabolic process	7/75	261/13544	0.000591767	0.0486632	0.0451213	JL018085/JL028779/JL022352/JL022351/JL015777/JL012784/JL006852	7
MEmagenta	biological_process	GO:1900673	olefin metabolic process	3/75	30/13544	0.000594662	0.0486632	0.0451213	JL011923/JL006417/JL006852	3
MEred	cellular_component	GO:0009579	thylakoid	24/188	484/13544	6.107e-08	6.67773e-05	6.34395e-05	JL019315/JL016496/JL011641/JL013717/JL013763/JL015087/JL015165/JL002964/JL003577/JL016877/JL002220/JL004224/JL020283/JL002788/JL016671/JL001486/JL019867/JL004951/JL013696/JL019760/JL017024/JL012858/JL000613/JL000614	24
MEred	cellular_component	GO:0009534	chloroplast thylakoid	21/188	392/13544	1.20707e-07	6.67773e-05	6.34395e-05	JL019315/JL016496/JL011641/JL013717/JL013763/JL015087/JL015165/JL002964/JL003577/JL020283/JL002788/JL016671/JL001486/JL019867/JL004951/JL013696/JL019760/JL017024/JL012858/JL000613/JL000614	21
MEred	cellular_component	GO:0031976	plastid thylakoid	21/188	393/13544	1.25995e-07	6.67773e-05	6.34395e-05	JL019315/JL016496/JL011641/JL013717/JL013763/JL015087/JL015165/JL002964/JL003577/JL020283/JL002788/JL016671/JL001486/JL019867/JL004951/JL013696/JL019760/JL017024/JL012858/JL000613/JL000614	21
MEred	cellular_component	GO:0042651	thylakoid membrane	18/188	326/13544	6.56458e-07	0.00021826	0.000207351	JL019315/JL016496/JL011641/JL013717/JL013763/JL015087/JL015165/JL002964/JL003577/JL016877/JL020283/JL016671/JL019867/JL004951/JL013696/JL019760/JL017024/JL012858	18
MEred	cellular_component	GO:0034357	photosynthetic membrane	18/188	327/13544	6.86353e-07	0.00021826	0.000207351	JL019315/JL016496/JL011641/JL013717/JL013763/JL015087/JL015165/JL002964/JL003577/JL016877/JL020283/JL016671/JL019867/JL004951/JL013696/JL019760/JL017024/JL012858	18
MEred	cellular_component	GO:0009535	chloroplast thylakoid membrane	17/188	311/13544	1.56435e-06	0.000405165	0.000384914	JL019315/JL016496/JL011641/JL013717/JL013763/JL015087/JL015165/JL002964/JL003577/JL020283/JL016671/JL019867/JL004951/JL013696/JL019760/JL017024/JL012858	17
MEred	cellular_component	GO:0055035	plastid thylakoid membrane	17/188	314/13544	1.78375e-06	0.000405165	0.000384914	JL019315/JL016496/JL011641/JL013717/JL013763/JL015087/JL015165/JL002964/JL003577/JL020283/JL016671/JL019867/JL004951/JL013696/JL019760/JL017024/JL012858	17
MEred	cellular_component	GO:0044436	obsolete thylakoid part	18/188	364/13544	3.17407e-06	0.000630846	0.000599314	JL019315/JL016496/JL011641/JL013717/JL013763/JL015087/JL015165/JL002964/JL003577/JL016877/JL020283/JL016671/JL019867/JL004951/JL013696/JL019760/JL017024/JL012858	18
MEred	biological_process	GO:0009657	plastid organization	13/188	286/13544	0.000180357	0.0318631	0.0302705	JL011641/JL002840/JL016877/JL016462/JL020283/JL002788/JL003468/JL020966/JL013342/JL016262/JL000070/JL022508/JL012858	13
MEred	biological_process	GO:0009611	response to wounding	14/188	331/13544	0.000215636	0.0342861	0.0325723	JL009444/JL015087/JL003577/JL015024/JL016671/JL028732/JL016761/JL025636/JL004951/JL026346/JL027071/JL023850/JL023851/JL024480	14
MEsalmon	biological_process	GO:0009408	response to heat	6/32	210/13544	8.37225e-06	0.00283819	0.00258218	JL004733/JL020597/JL008613/JL008614/JL007145/JL006939	6
MEsalmon	biological_process	GO:0042542	response to hydrogen peroxide	4/32	125/13544	0.000203545	0.0345009	0.0313888	JL004733/JL020597/JL008613/JL008614	4
MEsalmon	biological_process	GO:0010286	heat acclimation	3/32	59/13544	0.000355999	0.0402279	0.0365992	JL004733/JL020597/JL008614	3
MEtan	biological_process	GO:0000103	sulfate assimilation	4/45	10/13544	2.20033e-08	1.28719e-05	1.12564e-05	JL008206/JL022315/JL016611/JL016612	4
MEtan	molecular_function	GO:0070566	adenylyltransferase activity	3/45	25/13544	7.4901e-05	0.0219085	0.0191589	JL008206/JL016611/JL016612	3
MEturquoise	biological_process	GO:0071236	cellular response to antibiotic	18/876	68/13544	1.93076e-07	0.000573628	0.000548132	JL007682/JL004736/JL007841/JL022207/JL022206/JL011962/JL015665/JL019138/JL014769/JL003337/JL020002/JL026219/JL005893/JL005894/JL005156/JL005157/JL006855/JL006854	18
MEturquoise	biological_process	GO:0046677	response to antibiotic	50/876	384/13544	1.60778e-06	0.00238836	0.00228221	JL007682/JL004736/JL007841/JL022207/JL022206/JL008407/JL019650/JL004680/JL028299/JL028239/JL011962/JL015665/JL019138/JL014769/JL009143/JL022282/JL011051/JL011430/JL012550/JL003337/JL018196/JL011595/JL005389/JL019993/JL020002/JL020117/JL020825/JL026219/JL000300/JL006816/JL014875/JL005893/JL005894/JL021876/JL005156/JL005157/JL005960/JL004749/JL011289/JL004317/JL027943/JL021250/JL019679/JL012708/JL0…	50
MEturquoise	biological_process	GO:0034728	nucleosome organization	14/876	53/13544	4.52541e-06	0.00448167	0.00428247	JL010315/JL010314/JL016116/JL016114/JL012517/JL005252/JL016204/JL028644/JL011191/JL012068/JL018223/JL020970/JL007718/JL018263	14
MEturquoise	biological_process	GO:0006334	nucleosome assembly	9/876	26/13544	2.18049e-05	0.0161956	0.0154758	JL010315/JL010314/JL005252/JL011191/JL012068/JL018223/JL020970/JL007718/JL018263	9
MEturquoise	biological_process	GO:0006790	sulfur compound metabolic process	35/876	261/13544	3.14236e-05	0.0186719	0.017842	JL003197/JL014359/JL005745/JL004796/JL026865/JL014716/JL014715/JL021145/JL001576/JL025518/JL007625/JL006074/JL016405/JL028598/JL028610/JL020491/JL014657/JL020002/JL026219/JL006237/JL008542/JL008632/JL010764/JL028138/JL002467/JL002510/JL000059/JL012610/JL005617/JL013275/JL021250/JL014977/JL001087/JL006855/JL006854	35
MEturquoise	molecular_function	GO:0031492	nucleosomal DNA binding	6/876	13/13544	8.32661e-05	0.0361634	0.0345561	JL010315/JL010314/JL005252/JL011191/JL012068/JL007718	6
MEturquoise	biological_process	GO:0009863	salicylic acid mediated signaling pathway	10/876	37/13544	8.5205e-05	0.0361634	0.0345561	JL004736/JL022207/JL022206/JL003337/JL005893/JL005894/JL005156/JL005157/JL006855/JL006854	10
MEturquoise	cellular_component	GO:0000786	nucleosome	6/876	14/13544	0.000137756	0.0373224	0.0356635	JL010315/JL010314/JL005252/JL011191/JL012068/JL007718	6
MEturquoise	biological_process	GO:0015936	coenzyme A metabolic process	6/876	14/13544	0.000137756	0.0373224	0.0356635	JL001576/JL025518/JL016846/JL028610/JL000285/JL011025	6
MEturquoise	biological_process	GO:0015937	coenzyme A biosynthetic process	6/876	14/13544	0.000137756	0.0373224	0.0356635	JL001576/JL025518/JL016846/JL028610/JL000285/JL011025	6
MEturquoise	biological_process	GO:0071446	cellular response to salicylic acid stimulus	10/876	39/13544	0.000138185	0.0373224	0.0356635	JL004736/JL022207/JL022206/JL003337/JL005893/JL005894/JL005156/JL005157/JL006855/JL006854	10
MEturquoise	molecular_function	GO:0005507	copper ion binding	19/876	116/13544	0.000154119	0.0381572	0.0364612	JL011962/JL016540/JL018447/JL018551/JL024102/JL027938/JL009527/JL003350/JL020002/JL026219/JL002553/JL015352/JL009911/JL010764/JL018513/JL013224/JL013223/JL013222/JL005625	19
MEturquoise	biological_process	GO:0010038	response to metal ion	52/876	482/13544	0.000185644	0.0408084	0.0389946	JL014371/JL026865/JL004191/JL014665/JL028258/JL011962/JL014555/JL014552/JL023655/JL018447/JL024102/JL027938/JL008986/JL011118/JL004003/JL000500/JL027721/JL020491/JL027106/JL011365/JL005379/JL021873/JL014657/JL018734/JL019993/JL020002/JL026219/JL021605/JL021606/JL021607/JL006252/JL009617/JL009616/JL011164/JL009911/JL010764/JL011724/JL002510/JL012610/JL005625/JL013657/JL001946/JL004317/JL025912/JL0…	52
MEturquoise	biological_process	GO:0006749	glutathione metabolic process	11/876	48/13544	0.000192298	0.0408084	0.0389946	JL026865/JL007625/JL006074/JL016405/JL028598/JL014657/JL020002/JL026219/JL010764/JL013275/JL001087	11
MEturquoise	cellular_component	GO:0044815	obsolete DNA packaging complex	6/876	15/13544	0.000217068	0.0429939	0.041083	JL010315/JL010314/JL005252/JL011191/JL012068/JL007718	6
MEturquoise	cellular_component	GO:0010369	chromocenter	7/876	21/13544	0.000240834	0.0447198	0.0427322	JL010315/JL010314/JL005252/JL011191/JL012068/JL014823/JL019145	7
MEturquoise	biological_process	GO:0010150	leaf senescence	21/876	141/13544	0.000280351	0.0489955	0.0468178	JL003056/JL012246/JL012245/JL024000/JL014066/JL004191/JL014885/JL010163/JL018551/JL019044/JL019043/JL006816/JL018777/JL011724/JL000079/JL009153/JL014977/JL019679/JL005203/JL006855/JL006854	21
MEyellow	biological_process	GO:1905156	negative regulation of photosynthesis	5/245	20/13544	2.30849e-05	0.0376746	0.0368873	JL017047/JL003963/JL005639/JL008373/JL013015	5
