# Supplementary material for: Integrative transcriptomic and metabolomic analysis reveals the molecular basis of leaf variegation in Cymbidium ensifolium
Source: Front Plant Sci. 2026 Feb 12;17:1712811. doi: 10.3389/fpls.2026.1712811 (PMC12935976; doi:10.3389/fpls.2026.1712811)
Supplement: Supplementary Table 7 — KEGG enrichment results of genes in different modules identified by WGCNA. [file Table7.xlsx]

## Sheet: Sheet1
Supplementary Table S7 KEGG enrichment results of genes in different modules identified by WGCNA.
MEcolor	ID	Description	GeneRatio	BgRatio	pvalue	p.adjust	qvalue	geneID	Count
MEblack	ath00591	Linoleic acid metabolism	3/54	18/5893	0.000538546	0.0231575	0.0215418	JL027826/JL027385/JL005759	3
MEblue	ath04145	Phagosome	18/259	83/5893	1.18902e-08	1.10579e-06	1.0889e-06	JL007026/JL003045/JL003622/JL018483/JL014813/JL018693/JL010995/JL019516/JL004988/JL014345/JL018915/JL022613/JL018631/JL009027/JL009182/JL020748/JL001717/JL023120	18
MEblue	ath00196	Photosynthesis - antenna proteins	8/259	15/5893	6.15939e-08	2.86411e-06	2.82035e-06	JL003201/JL002942/JL007924/JL007923/JL004038/JL008461/JL012613/JL015005	8
MEblue	ath03010	Ribosome	36/259	471/5893	0.000651496	0.0201964	0.0198878	JL002973/JL007316/JL020664/JL002609/JL013178/JL015673/JL016986/JL008995/JL003609/JL006999/JL019110/JL013730/JL020378/JL019953/JL021412/JL008458/JL023049/JL014047/JL015009/JL004897/JL020412/JL005002/JL018373/JL000119/JL017791/JL011313/JL015564/JL010242/JL001851/JL007248/JL017959/JL017031/JL015535/JL024574/JL013008/JL019587	36
MEbrown	ath03010	Ribosome	23/123	471/5893	8.88123e-05	0.00639449	0.00607663	JL016178/JL004807/JL027448/JL021638/JL018207/JL014557/JL002122/JL007378/JL006452/JL002373/JL005311/JL012374/JL016760/JL017521/JL005133/JL022849/JL026530/JL021671/JL005974/JL016260/JL011758/JL008137/JL000623	23
MEgreen	ath03010	Ribosome	29/117	471/5893	2.04275e-08	1.1848e-06	1.13964e-06	JL019129/JL013816/JL007779/JL016536/JL018209/JL022973/JL010503/JL012070/JL017076/JL022293/JL009511/JL018933/JL016471/JL016482/JL001441/JL016944/JL015015/JL018733/JL002254/JL015387/JL006065/JL022403/JL010819/JL005777/JL009501/JL001519/JL011418/JL013388/JL000609	29
MEgrey	ath00030	Pentose phosphate pathway	2/3	71/5893	0.000426063	0.00294774	0.00103429	JL002495/JL008483	2
MEgrey	ath00051	Fructose and mannose metabolism	2/3	88/5893	0.000655053	0.00294774	0.00103429	JL002495/JL008483	2
MEgrey	ath00010	Glycolysis / Gluconeogenesis	2/3	167/5893	0.0023505	0.00705151	0.00247421	JL002495/JL008483	2
MEgrey	ath01230	Biosynthesis of amino acids	2/3	290/5893	0.00700531	0.015762	0.00553051	JL002495/JL008483	2
MEgrey	ath01200	Carbon metabolism	2/3	367/5893	0.0111263	0.0200273	0.00702711	JL002495/JL008483	2
MEgrey	ath00052	Galactose metabolism	1/3	57/5893	0.0287425	0.0431138	0.0151277	JL008483	1
MEmagenta	ath00480	Glutathione metabolism	7/58	124/5893	0.000190194	0.0100803	0.00960978	JL024635/JL028779/JL024556/JL015777/JL022616/JL027871/JL016598	7
MEpink	ath04626	Plant-pathogen interaction	6/41	191/5893	0.00187071	0.0309201	0.0282078	JL026162/JL003295/JL011286/JL016298/JL011285/JL011281	6
MEpink	ath00062	Fatty acid elongation	3/41	37/5893	0.00206134	0.0309201	0.0282078	JL019117/JL012266/JL016732	3
MEpink	ath00196	Photosynthesis - antenna proteins	2/41	15/5893	0.00468301	0.0468301	0.0427222	JL015236/JL012456	2
MEred	ath01230	Biosynthesis of amino acids	14/95	290/5893	0.000197996	0.0134637	0.0127134	JL022822/JL003593/JL008886/JL003935/JL008791/JL009353/JL000527/JL001486/JL028932/JL004538/JL009789/JL009177/JL000613/JL000614	14
MEred	ath00480	Glutathione metabolism	8/95	124/5893	0.000805844	0.0199405	0.0188293	JL004036/JL016958/JL016959/JL020305/JL010802/JL020637/JL020638/JL020639	8
MEred	ath00400	Phenylalanine, tyrosine and tryptophan biosynthesis	5/95	47/5893	0.000879729	0.0199405	0.0188293	JL003935/JL000527/JL001486/JL000613/JL000614	5
MEsalmon	ath04141	Protein processing in endoplasmic reticulum	6/17	229/5893	2.78466e-05	0.000417699	0.000351746	JL005194/JL005189/JL001297/JL001298/JL020597/JL008614	6
MEsalmon	ath00062	Fatty acid elongation	2/17	37/5893	0.00491652	0.0368739	0.0310517	JL005757/JL008259	2
MEtan	ath00920	Sulfur metabolism	5/25	38/5893	4.10736e-07	1.10899e-05	7.35002e-06	JL016960/JL008206/JL022315/JL016611/JL016612	5
MEtan	ath00261	Monobactam biosynthesis	3/25	16/5893	3.64289e-05	0.00049179	0.000325943	JL008206/JL016611/JL016612	3
MEtan	ath00450	Selenocompound metabolism	3/25	21/5893	8.53144e-05	0.00076783	0.000508893	JL008206/JL016611/JL016612	3
MEtan	ath00941	Flavonoid biosynthesis	3/25	61/5893	0.00206406	0.0139324	0.00923394	JL002999/JL003000/JL003001	3
MEtan	ath04712	Circadian rhythm - plant	3/25	67/5893	0.0027017	0.0145892	0.00966923	JL002999/JL003000/JL003001	3
MEtan	ath04075	Plant hormone signal transduction	5/25	280/5893	0.00566715	0.0255022	0.016902	JL017337/JL020705/JL029056/JL022991/JL017626	5
