# Supplementary material for: Integrative transcriptomic and metabolomic analysis reveals the molecular basis of leaf variegation in Cymbidium ensifolium
Source: Front Plant Sci. 2026 Feb 12;17:1712811. doi: 10.3389/fpls.2026.1712811 (PMC12935976; doi:10.3389/fpls.2026.1712811)
Supplement: Supplementary Table 8 — Transcription factors in the gene-metabolite regulatory network of MEpink and Metan. [file Table8.xlsx]

## Sheet: Sheet1
Supplementary Table S8 Transcription factors in the gene-metabolite regulatory network of MEpink and Metan
Module	gene_id	TF name
MEpink	JL003192	GRAS
MEpink	JL019309	NAC
MEpink	JL007039	ERF
MEpink	JL003046	MYB_related
MEpink	JL010566	GRAS
MEpink	JL010207	MYB
MEpink	JL006598	WRKY
MEpink	JL027635	MYB
MEpink	JL014982	NAC
MEpink	JL027234	ZF-HD
MEpink	JL011903	NF-YC
MEpink	JL001489	MYB
MEpink	JL006216	bHLH
MEpink	JL020764	STAT
MEpink	JL000276	YABBY
MEpink	JL017839	NAC
MEpink	JL005881	YABBY
MEpink	JL008426	TCP
MEpink	JL013950	HD-ZIP
MEpink	JL006474	ERF
MEpink	JL016298	bHLH
MEpink	JL018017	B3
MEpink	JL020827	C2H2
MEpink	JL000362	GRAS
MEpink	JL011281	WRKY
MEpink	JL009255	WRKY
MEtan	JL022345	C2H2
MEtan	JL011385	bZIP
MEtan	JL015114	C3H
MEtan	JL016575	bHLH
MEtan	JL014768	Trihelix
MEtan	JL021259	bZIP
MEtan	JL019578	ERF
MEtan	JL020161	CO-like
MEtan	JL000270	YABBY
MEtan	JL009809	MYB_related
MEtan	JL013249	G2-like
MEtan	JL003793	HB-other
MEtan	JL005607	ERF
